# Supplementary material for: 2,4-Bis[(3-allyl­imidazolium-1-yl)meth­yl]mesitylene bis­(hexa­fluoridophosphate)
Source: Acta Crystallogr Sect E Struct Rep Online. 2011 Jul 16;67(Pt 8):o2068. doi: 10.1107/S1600536811027541 (PMC3213513; doi:10.1107/S1600536811027541)
Supplement: Supplementary file 1 [file e-67-o2068-sup1.cif]

##############################################################################
#                                                                            #
# This CIF contains the data in a paper accepted for publication in          #
# Acta Crystallographica Section E. It conforms to the requirements of       #
# Notes for Authors for Acta Crystallographica Section E, and has been       #
# peer reviewed under the auspices of the IUCr Commission on Journals.       #
#                                                                            #
# Full details of the Crystallographic Information File format               #
# are given in the paper "The Crystallographic Information File (CIF):       #
# a New Standard Archive File for Crystallography" by S. R. Hall, F. H.      #
# Allen and I. D. Brown [Acta Cryst. (1991), A47, 655-685].                  #
#                                                                            #
# The current version of the core CIF dictionary is obtainable from          #
# ftp://ftp.iucr.org/pub/cif_core.dic.                                       #
#                                                                            #
# Software is freely available for graphical display of the structure(s)     #
# in this CIF. For information consult the CIF software page                 #
# http://www.iucr.org/resources/cif/software.                                #
#                                                                            #
# This file may be used for bona fide research purposes within the           #
# scientific community so long as proper attribution is given to the journal # 
# article from which it was obtained.                                        #
#                                                                            #
##############################################################################
data_global
_audit_creation_method     'form.cif (version 2.0)'
_journal_data_validation_number     ?
_journal_date_recd_electronic     2011-06-25
_journal_date_accepted     2011-07-09
_journal_name_full     'Acta Crystallographica, Section E'
_journal_year     2011
_journal_volume     67
_journal_issue      8
_journal_page_first     o2068
_journal_page_last     o2068
_journal_paper_category     QO
_journal_coeditor_code     HB5934
_publ_contact_author_name     'Prof. Fun, Hoong-Kun'
_publ_contact_author_address
;
      X-ray Crystallography Unit
      School of Physics
      Universiti Sains Malaysia
      11800 USM, Penang
      MALAYSIA
;
_publ_contact_author_email     'hkfun@usm.my'
_publ_contact_author_fax     '604 6579150'
_publ_contact_author_phone     '604 6533652'
_publ_section_title
;
2,4-Bis[(3-allylimidazolium-1-yl)methyl]mesitylene bis(hexafluoridophosphate)
;
loop_
    _publ_author_name
    _publ_author_footnote
    _publ_author_address
    'Rosenani A. Haque' ?
;
      School of Chemical Sciences
      Universiti Sains Malaysia
      11800 USM, Penang
      Malaysia
;
    'Mohammed Z. Ghdhayeb' ?
;
      School of Chemical Sciences
      Universiti Sains Malaysia
      11800 USM, Penang
      Malaysia
;
    'Madhukar Hemamalini' ?
;
      X-ray Crystallography Unit
      School of Physics
      Universiti Sains Malaysia
      11800 USM, Penang
      Malaysia
;
    'Hoong-Kun Fun'
;
      Thomson Reuters ResearcherID: A-3561-2009.
;
;
      X-ray Crystallography Unit
      School of Physics
      Universiti Sains Malaysia
      11800 USM, Penang
      Malaysia
;
data_I
_audit_creation_method     SHELXL-97
_chemical_name_systematic
;
2,4-Bis[(3-allylimidazolium-1-yl)methyl]mesitylene bis(hexafluoridophosphate)
;
_chemical_name_common     ?
_chemical_formula_moiety     'C23 H30 N4 2+, 2(F6 P -)'
_chemical_formula_sum     'C23 H30 F12 N4 P2'
_chemical_formula_iupac     'C23 H30 N4 2+, 2P F6 -'
_chemical_formula_weight     652.45
_chemical_melting_point     ?
_symmetry_cell_setting     monoclinic
_symmetry_space_group_name_H-M     'P 21/n'
_symmetry_space_group_name_Hall     '-P 2yn'
loop_
    _symmetry_equiv_pos_as_xyz
    'x, y, z'
    '-x+1/2, y+1/2, -z+1/2'
    '-x, -y, -z'
    'x-1/2, -y-1/2, z-1/2'
_cell_length_a     11.9269(4)
_cell_length_b     19.1480(6)
_cell_length_c     12.4233(4)
_cell_angle_alpha     90.00
_cell_angle_beta     103.4790(10)
_cell_angle_gamma     90.00
_cell_volume     2759.04(15)
_cell_formula_units_Z     4
_cell_measurement_reflns_used     9948
_cell_measurement_theta_min     2.70
_cell_measurement_theta_max     32.52
_cell_measurement_temperature     100.00(10)
_exptl_crystal_description     block
_exptl_crystal_colour     colourless
_exptl_crystal_size_max     0.67
_exptl_crystal_size_mid     0.29
_exptl_crystal_size_min     0.15
_exptl_crystal_density_diffrn     1.571
_exptl_crystal_density_meas     ?
_exptl_crystal_density_method     'not measured'
_exptl_crystal_F_000     1336
_exptl_absorpt_coefficient_mu     0.261
_exptl_absorpt_correction_type     multi-scan
_exptl_absorpt_process_details     '(SADABS; Bruker, 2009)'
_exptl_absorpt_correction_T_min     0.845
_exptl_absorpt_correction_T_max     0.961
_exptl_special_details
;
The crystal was placed in the cold stream of an Oxford Cryosystems Cobra
open-flow nitrogen cryostat (Cosier & Glazer, 1986) operating at
100.0(1) K.
;
_diffrn_ambient_temperature     100.00(10)
_diffrn_radiation_type     MoK\a
_diffrn_radiation_wavelength     0.71073
_diffrn_radiation_source     'fine-focus sealed tube'
_diffrn_radiation_monochromator     graphite
_diffrn_measurement_device_type     'Bruker SMART APEXII CCD'
_diffrn_measurement_method     '\f and \w'
_diffrn_detector_area_resol_mean     .
_diffrn_reflns_number     67401
_diffrn_reflns_av_R_equivalents     0.0300
_diffrn_reflns_av_sigmaI/netI     0.0293
_diffrn_reflns_theta_min     1.99
_diffrn_reflns_theta_max     32.66
_diffrn_reflns_theta_full     32.66
_diffrn_measured_fraction_theta_max     0.986
_diffrn_measured_fraction_theta_full     0.986
_diffrn_reflns_limit_h_min     -17
_diffrn_reflns_limit_h_max     11
_diffrn_reflns_limit_k_min     -29
_diffrn_reflns_limit_k_max     28
_diffrn_reflns_limit_l_min     -18
_diffrn_reflns_limit_l_max     18
_diffrn_standards_number     0
_diffrn_standards_interval_count     .
_diffrn_standards_interval_time     .
_diffrn_standards_decay_%     ?
_refine_special_details
;
 Refinement of F^2^ against ALL reflections.  The weighted R-factor wR and
 goodness of fit S are based on F^2^, conventional R-factors R are based
 on F, with F set to zero for negative F^2^. The threshold expression of
 F^2^ > 2\s(F^2^) is used only for calculating R-factors(gt) etc. and is
 not relevant to the choice of reflections for refinement.  R-factors based
 on F^2^ are statistically about twice as large as those based on F, and R-
 factors based on ALL data will be even larger.
;
_reflns_number_total     9961
_reflns_number_gt     8004
_reflns_threshold_expression     I>2\s(I)
_refine_ls_structure_factor_coef     Fsqd
_refine_ls_matrix_type     full
_refine_ls_R_factor_all     0.0634
_refine_ls_R_factor_gt     0.0464
_refine_ls_wR_factor_gt     0.1067
_refine_ls_wR_factor_ref     0.1167
_refine_ls_goodness_of_fit_ref     1.047
_refine_ls_restrained_S_all     1.047
_refine_ls_number_reflns     9961
_refine_ls_number_parameters     397
_refine_ls_number_restraints     0
_refine_ls_hydrogen_treatment     mixed
_refine_ls_weighting_scheme     calc
_refine_ls_weighting_details
         'calc w=1/[\s^2^(Fo^2^)+(0.0492P)^2^+1.8158P] where P=(Fo^2^+2Fc^2^)/3'
_atom_sites_solution_hydrogens     geom
_atom_sites_solution_primary     direct
_atom_sites_solution_secondary     difmap
_refine_ls_shift/su_max     ?
_refine_ls_shift/su_max_lt     0.001
_refine_ls_shift/su_mean     0.000
_refine_diff_density_max     0.939
_refine_diff_density_min     -0.377
_refine_ls_extinction_method     none
_refine_ls_extinction_coef     ?
loop_
    _atom_type_symbol
    _atom_type_description
    _atom_type_scat_dispersion_real
    _atom_type_scat_dispersion_imag
    _atom_type_scat_source
    'C' 'C' 0.0033 0.0016
                         'International Tables Vol C Tables 4.2.6.8 and 6.1.1.4'
    'H' 'H' 0.0000 0.0000
                         'International Tables Vol C Tables 4.2.6.8 and 6.1.1.4'
    'N' 'N' 0.0061 0.0033
                         'International Tables Vol C Tables 4.2.6.8 and 6.1.1.4'
    'F' 'F' 0.0171 0.0103
                         'International Tables Vol C Tables 4.2.6.8 and 6.1.1.4'
    'P' 'P' 0.1023 0.0942
                         'International Tables Vol C Tables 4.2.6.8 and 6.1.1.4'
_computing_data_collection     'APEX2 (Bruker, 2009)'
_computing_cell_refinement     'SAINT (Bruker, 2009)'
_computing_data_reduction     'SAINT (Bruker, 2009)'
_computing_structure_solution     'SHELXTL (Sheldrick, 2008)'
_computing_structure_refinement     'SHELXTL (Sheldrick, 2008)'
_computing_molecular_graphics     'SHELXTL (Sheldrick, 2008)'
_computing_publication_material
                             'SHELXTL (Sheldrick, 2008) and PLATON (Spek, 2009)'
loop_
    _atom_site_type_symbol
    _atom_site_label
    _atom_site_fract_x
    _atom_site_fract_y
    _atom_site_fract_z
    _atom_site_U_iso_or_equiv
    _atom_site_adp_type
    _atom_site_calc_flag
    _atom_site_refinement_flags
    _atom_site_occupancy
    _atom_site_symmetry_multiplicity
    _atom_site_disorder_assembly
    _atom_site_disorder_group
    P P1 0.29845(3) 0.210329(17) 0.80189(3) 0.01483(7) Uani d . 1 1 . .
    F F1 0.35585(8) 0.23350(5) 0.92540(7) 0.02644(19) Uani d . 1 1 . .
    F F2 0.39126(7) 0.14866(5) 0.80923(8) 0.02345(18) Uani d . 1 1 . .
    F F3 0.38042(8) 0.26307(5) 0.75519(8) 0.02462(18) Uani d . 1 1 . .
    F F4 0.21375(8) 0.15861(4) 0.84670(8) 0.02257(18) Uani d . 1 1 . .
    F F5 0.23971(8) 0.18722(5) 0.67721(7) 0.02409(18) Uani d . 1 1 . .
    F F6 0.20405(7) 0.27188(4) 0.79326(7) 0.02129(17) Uani d . 1 1 . .
    P P2 0.39326(4) 0.09732(2) 0.23406(3) 0.02263(9) Uani d . 1 1 . .
    F F7 0.33168(13) 0.17019(7) 0.23935(15) 0.0666(4) Uani d . 1 1 . .
    F F8 0.45444(12) 0.02332(6) 0.22843(11) 0.0535(4) Uani d . 1 1 . .
    F F9 0.39508(16) 0.08293(9) 0.36090(9) 0.0744(6) Uani d . 1 1 . .
    F F10 0.27072(10) 0.05948(7) 0.19677(10) 0.0473(3) Uani d . 1 1 . .
    F F11 0.51578(10) 0.13420(6) 0.27155(9) 0.0408(3) Uani d . 1 1 . .
    F F12 0.39313(10) 0.10992(6) 0.10809(8) 0.0338(2) Uani d . 1 1 . .
    N N1 0.66628(10) 0.10107(6) 0.07606(9) 0.0179(2) Uani d . 1 1 . .
    N N2 0.77406(11) 0.02414(6) 0.17799(9) 0.0183(2) Uani d . 1 1 . .
    N N3 0.64891(10) 0.12044(6) 0.58660(9) 0.0156(2) Uani d . 1 1 . .
    N N4 0.54619(10) 0.20808(6) 0.51093(9) 0.0159(2) Uani d . 1 1 . .
    C C1 0.66298(15) 0.23004(9) -0.12513(14) 0.0291(3) Uani d . 1 1 . .
    C C2 0.69336(13) 0.20738(7) -0.02262(13) 0.0223(3) Uani d . 1 1 . .
    C C3 0.61482(12) 0.16890(7) 0.03541(12) 0.0200(3) Uani d . 1 1 . .
    H H3A 0.6026 0.1965 0.0971 0.024 Uiso calc R 1 1 . .
    H H3B 0.5406 0.1614 -0.0153 0.024 Uiso calc R 1 1 . .
    C C4 0.65806(15) 0.04084(8) 0.01475(12) 0.0260(3) Uani d . 1 1 . .
    H H4A 0.6143 0.0345 -0.0570 0.031 Uiso calc R 1 1 . .
    C C5 0.72544(15) -0.00746(7) 0.07818(12) 0.0263(3) Uani d . 1 1 . .
    H H5A 0.7369 -0.0533 0.0583 0.032 Uiso calc R 1 1 . .
    C C6 0.73677(12) 0.08990(7) 0.17422(11) 0.0180(2) Uani d . 1 1 . .
    H H6A 0.7568 0.1225 0.2309 0.022 Uiso calc R 1 1 . .
    C C7 0.85691(13) -0.00899(7) 0.27138(11) 0.0211(3) Uani d . 1 1 . .
    H H7A 0.9292 -0.0171 0.2502 0.025 Uiso calc R 1 1 . .
    H H7B 0.8269 -0.0539 0.2872 0.025 Uiso calc R 1 1 . .
    C C8 0.87906(12) 0.03551(6) 0.37446(11) 0.0159(2) Uani d . 1 1 . .
    C C9 0.80327(11) 0.03173(7) 0.44525(11) 0.0162(2) Uani d . 1 1 . .
    C C10 0.82516(11) 0.07270(6) 0.54174(10) 0.0146(2) Uani d . 1 1 . .
    C C11 0.92042(11) 0.11794(7) 0.56595(10) 0.0153(2) Uani d . 1 1 . .
    C C12 0.99366(11) 0.12044(7) 0.49427(11) 0.0162(2) Uani d . 1 1 . .
    H H12A 1.0575 0.1498 0.5108 0.019 Uiso calc R 1 1 . .
    C C13 0.97463(11) 0.08027(7) 0.39822(11) 0.0159(2) Uani d . 1 1 . .
    C C14 0.74462(12) 0.06960(7) 0.61879(11) 0.0187(2) Uani d . 1 1 . .
    H H14A 0.7131 0.0228 0.6178 0.022 Uiso calc R 1 1 . .
    H H14B 0.7874 0.0795 0.6937 0.022 Uiso calc R 1 1 . .
    C C15 0.64268(11) 0.17246(7) 0.51443(11) 0.0172(2) Uani d . 1 1 . .
    H H15A 0.6967 0.1823 0.4733 0.021 Uiso calc R 1 1 . .
    C C16 0.55241(12) 0.12253(8) 0.63004(12) 0.0204(3) Uani d . 1 1 . .
    H H16A 0.5349 0.0920 0.6820 0.024 Uiso calc R 1 1 . .
    C C17 0.48838(13) 0.17740(8) 0.58249(12) 0.0215(3) Uani d . 1 1 . .
    H H17A 0.4183 0.1918 0.5956 0.026 Uiso calc R 1 1 . .
    C C18 0.51008(12) 0.27030(7) 0.44200(11) 0.0189(2) Uani d . 1 1 . .
    H H18A 0.4272 0.2691 0.4133 0.023 Uiso calc R 1 1 . .
    H H18B 0.5460 0.2696 0.3795 0.023 Uiso calc R 1 1 . .
    C C19 0.54258(16) 0.33656(8) 0.50622(13) 0.0271(3) Uani d . 1 1 . .
    C C20 0.4720(2) 0.39046(9) 0.50092(17) 0.0386(4) Uani d . 1 1 . .
    C C21 0.69872(13) -0.01543(8) 0.41868(13) 0.0241(3) Uani d . 1 1 . .
    H H21A 0.6364 0.0062 0.4431 0.036 Uiso calc R 1 1 . .
    H H21B 0.7172 -0.0593 0.4559 0.036 Uiso calc R 1 1 . .
    H H21C 0.6763 -0.0231 0.3402 0.036 Uiso calc R 1 1 . .
    C C22 1.05571(13) 0.08804(8) 0.32222(13) 0.0239(3) Uani d . 1 1 . .
    H H22A 1.1198 0.1168 0.3571 0.036 Uiso calc R 1 1 . .
    H H22B 1.0157 0.1094 0.2542 0.036 Uiso calc R 1 1 . .
    H H22C 1.0833 0.0428 0.3070 0.036 Uiso calc R 1 1 . .
    C C23 0.94331(13) 0.16523(8) 0.66612(12) 0.0227(3) Uani d . 1 1 . .
    H H23A 1.0110 0.1927 0.6676 0.034 Uiso calc R 1 1 . .
    H H23B 0.9549 0.1374 0.7321 0.034 Uiso calc R 1 1 . .
    H H23C 0.8785 0.1956 0.6623 0.034 Uiso calc R 1 1 . .
    H H1A 0.582(2) 0.2231(12) -0.1680(19) 0.045(6) Uiso d . 1 1 . .
    H H2A 0.7719(18) 0.2165(11) 0.0220(17) 0.031(5) Uiso d . 1 1 . .
    H H2B 0.7170(19) 0.2563(12) -0.1625(18) 0.039(6) Uiso d . 1 1 . .
    H H19A 0.6209(19) 0.3395(11) 0.5498(18) 0.035(5) Uiso d . 1 1 . .
    H H20A 0.498(2) 0.4327(13) 0.541(2) 0.050(7) Uiso d . 1 1 . .
    H H20B 0.391(2) 0.3861(12) 0.456(2) 0.045(7) Uiso d . 1 1 . .
loop_
    _atom_site_aniso_label
    _atom_site_aniso_U_11
    _atom_site_aniso_U_22
    _atom_site_aniso_U_33
    _atom_site_aniso_U_12
    _atom_site_aniso_U_13
    _atom_site_aniso_U_23
    P1 0.01606(15) 0.01226(13) 0.01678(15) 0.00022(11) 0.00507(12) -0.00065(11)
    F1 0.0319(5) 0.0247(4) 0.0199(4) -0.0002(4) 0.0005(4) -0.0046(3)
    F2 0.0204(4) 0.0201(4) 0.0300(4) 0.0057(3) 0.0060(3) -0.0014(3)
    F3 0.0232(4) 0.0206(4) 0.0332(5) -0.0039(3) 0.0129(4) 0.0017(3)
    F4 0.0245(4) 0.0154(4) 0.0311(4) -0.0004(3) 0.0132(4) 0.0038(3)
    F5 0.0256(4) 0.0267(4) 0.0188(4) 0.0009(4) 0.0028(3) -0.0038(3)
    F6 0.0235(4) 0.0159(4) 0.0268(4) 0.0062(3) 0.0106(3) 0.0037(3)
    P2 0.0322(2) 0.01989(16) 0.01803(16) -0.00999(15) 0.01042(15) -0.00370(13)
    F7 0.0671(9) 0.0405(7) 0.0987(12) 0.0078(6) 0.0322(9) -0.0301(7)
    F8 0.0680(8) 0.0262(5) 0.0476(7) 0.0109(5) -0.0242(6) -0.0042(5)
    F9 0.1209(13) 0.0869(11) 0.0207(5) -0.0730(10) 0.0274(7) -0.0135(6)
    F10 0.0404(6) 0.0615(8) 0.0444(7) -0.0288(6) 0.0185(5) -0.0124(6)
    F11 0.0414(6) 0.0502(7) 0.0307(5) -0.0255(5) 0.0080(5) -0.0122(5)
    F12 0.0448(6) 0.0379(5) 0.0193(4) -0.0120(5) 0.0084(4) 0.0035(4)
    N1 0.0218(5) 0.0155(5) 0.0146(5) -0.0008(4) 0.0008(4) 0.0006(4)
    N2 0.0270(6) 0.0130(5) 0.0135(5) 0.0009(4) 0.0019(4) -0.0005(4)
    N3 0.0157(5) 0.0170(5) 0.0149(5) 0.0006(4) 0.0055(4) 0.0021(4)
    N4 0.0164(5) 0.0166(5) 0.0158(5) 0.0015(4) 0.0060(4) 0.0012(4)
    C1 0.0252(7) 0.0332(8) 0.0287(8) 0.0002(6) 0.0062(6) 0.0084(6)
    C2 0.0200(6) 0.0196(6) 0.0263(7) -0.0004(5) 0.0034(6) 0.0014(5)
    C3 0.0201(6) 0.0198(6) 0.0190(6) 0.0035(5) 0.0020(5) 0.0033(5)
    C4 0.0387(8) 0.0184(6) 0.0161(6) -0.0054(6) -0.0029(6) -0.0022(5)
    C5 0.0446(9) 0.0143(6) 0.0165(6) -0.0024(6) -0.0002(6) -0.0036(5)
    C6 0.0233(6) 0.0149(5) 0.0142(5) 0.0022(5) 0.0014(5) -0.0015(4)
    C7 0.0290(7) 0.0158(6) 0.0162(6) 0.0064(5) 0.0003(5) -0.0014(5)
    C8 0.0203(6) 0.0120(5) 0.0139(5) 0.0040(4) 0.0009(5) 0.0002(4)
    C9 0.0167(5) 0.0126(5) 0.0176(6) 0.0007(4) 0.0006(5) 0.0015(4)
    C10 0.0154(5) 0.0140(5) 0.0143(5) 0.0023(4) 0.0035(4) 0.0023(4)
    C11 0.0168(5) 0.0134(5) 0.0145(5) 0.0024(4) 0.0014(5) 0.0004(4)
    C12 0.0148(5) 0.0155(5) 0.0176(6) 0.0004(4) 0.0022(5) 0.0007(4)
    C13 0.0167(5) 0.0148(5) 0.0165(5) 0.0041(4) 0.0045(5) 0.0033(4)
    C14 0.0192(6) 0.0195(6) 0.0183(6) 0.0042(5) 0.0063(5) 0.0060(5)
    C15 0.0167(6) 0.0186(6) 0.0176(6) 0.0019(5) 0.0070(5) 0.0039(5)
    C16 0.0206(6) 0.0228(6) 0.0210(6) 0.0006(5) 0.0116(5) 0.0039(5)
    C17 0.0211(6) 0.0249(7) 0.0221(6) 0.0029(5) 0.0122(5) 0.0030(5)
    C18 0.0197(6) 0.0188(6) 0.0190(6) 0.0044(5) 0.0060(5) 0.0033(5)
    C19 0.0379(9) 0.0208(6) 0.0235(7) -0.0014(6) 0.0090(7) 0.0013(5)
    C20 0.0603(13) 0.0220(7) 0.0392(10) 0.0048(8) 0.0230(10) 0.0002(7)
    C21 0.0229(7) 0.0219(6) 0.0254(7) -0.0062(5) 0.0015(6) -0.0007(5)
    C22 0.0254(7) 0.0252(7) 0.0240(7) 0.0050(6) 0.0117(6) 0.0035(5)
    C23 0.0257(7) 0.0222(6) 0.0190(6) 0.0000(5) 0.0028(5) -0.0057(5)
_geom_special_details
;
 All s.u.'s (except the s.u. in the dihedral angle between two l.s. planes)
 are estimated using the full covariance matrix.  The cell s.u.'s are taken
 into account individually in the estimation of s.u.'s in distances, angles
 and torsion angles; correlations between s.u.'s in cell parameters are only
 used when they are defined by crystal symmetry.  An approximate (isotropic)
 treatment of cell s.u.'s is used for estimating s.u.'s involving l.s. planes.
;
loop_
    _geom_bond_atom_site_label_1
    _geom_bond_atom_site_label_2
    _geom_bond_site_symmetry_2
    _geom_bond_distance
    _geom_bond_publ_flag
    P1 F1 . 1.5906(9) ?
    P1 F4 . 1.6040(9) ?
    P1 F3 . 1.6052(9) ?
    P1 F5 . 1.6063(9) ?
    P1 F2 . 1.6066(9) ?
    P1 F6 . 1.6161(9) ?
    P2 F12 . 1.5830(10) ?
    P2 F7 . 1.5853(13) ?
    P2 F11 . 1.5918(11) ?
    P2 F9 . 1.5949(12) ?
    P2 F10 . 1.6000(11) ?
    P2 F8 . 1.6029(12) ?
    N1 C6 . 1.3273(17) ?
    N1 C4 . 1.3729(18) ?
    N1 C3 . 1.4746(17) ?
    N2 C6 . 1.3325(17) ?
    N2 C5 . 1.3801(18) ?
    N2 C7 . 1.4802(17) ?
    N3 C15 . 1.3306(17) ?
    N3 C16 . 1.3810(17) ?
    N3 C14 . 1.4825(17) ?
    N4 C15 . 1.3297(17) ?
    N4 C17 . 1.3771(17) ?
    N4 C18 . 1.4719(17) ?
    C1 C2 . 1.314(2) ?
    C1 H1A . 1.00(2) ?
    C1 H2B . 1.01(2) ?
    C2 C3 . 1.502(2) ?
    C2 H2A . 0.99(2) ?
    C3 H3A . 0.9700 ?
    C3 H3B . 0.9700 ?
    C4 C5 . 1.352(2) ?
    C4 H4A . 0.9300 ?
    C5 H5A . 0.9300 ?
    C6 H6A . 0.9300 ?
    C7 C8 . 1.5093(18) ?
    C7 H7A . 0.9700 ?
    C7 H7B . 0.9700 ?
    C8 C13 . 1.4015(19) ?
    C8 C9 . 1.4022(19) ?
    C9 C10 . 1.4053(18) ?
    C9 C21 . 1.5124(19) ?
    C10 C11 . 1.4044(18) ?
    C10 C14 . 1.5070(18) ?
    C11 C12 . 1.3860(19) ?
    C11 C23 . 1.5116(18) ?
    C12 C13 . 1.3931(19) ?
    C12 H12A . 0.9300 ?
    C13 C22 . 1.5081(19) ?
    C14 H14A . 0.9700 ?
    C14 H14B . 0.9700 ?
    C15 H15A . 0.9300 ?
    C16 C17 . 1.351(2) ?
    C16 H16A . 0.9300 ?
    C17 H17A . 0.9300 ?
    C18 C19 . 1.501(2) ?
    C18 H18A . 0.9700 ?
    C18 H18B . 0.9700 ?
    C19 C20 . 1.324(2) ?
    C19 H19A . 0.97(2) ?
    C20 H20A . 0.96(3) ?
    C20 H20B . 1.00(2) ?
    C21 H21A . 0.9600 ?
    C21 H21B . 0.9600 ?
    C21 H21C . 0.9600 ?
    C22 H22A . 0.9600 ?
    C22 H22B . 0.9600 ?
    C22 H22C . 0.9600 ?
    C23 H23A . 0.9600 ?
    C23 H23B . 0.9600 ?
    C23 H23C . 0.9600 ?
loop_
    _geom_angle_atom_site_label_1
    _geom_angle_atom_site_label_2
    _geom_angle_atom_site_label_3
    _geom_angle_site_symmetry_1
    _geom_angle_site_symmetry_3
    _geom_angle
    _geom_angle_publ_flag
    F1 P1 F4 . . 90.10(5) ?
    F1 P1 F3 . . 90.67(5) ?
    F4 P1 F3 . . 178.56(5) ?
    F1 P1 F5 . . 179.61(6) ?
    F4 P1 F5 . . 89.78(5) ?
    F3 P1 F5 . . 89.44(5) ?
    F1 P1 F2 . . 90.82(5) ?
    F4 P1 F2 . . 90.45(5) ?
    F3 P1 F2 . . 90.76(5) ?
    F5 P1 F2 . . 89.55(5) ?
    F1 P1 F6 . . 89.83(5) ?
    F4 P1 F6 . . 89.31(5) ?
    F3 P1 F6 . . 89.47(5) ?
    F5 P1 F6 . . 89.79(5) ?
    F2 P1 F6 . . 179.30(5) ?
    F12 P2 F7 . . 90.75(8) ?
    F12 P2 F11 . . 90.63(6) ?
    F7 P2 F11 . . 90.00(8) ?
    F12 P2 F9 . . 178.63(9) ?
    F7 P2 F9 . . 90.62(10) ?
    F11 P2 F9 . . 89.28(7) ?
    F12 P2 F10 . . 89.57(6) ?
    F7 P2 F10 . . 90.56(8) ?
    F11 P2 F10 . . 179.40(8) ?
    F9 P2 F10 . . 90.51(7) ?
    F12 P2 F8 . . 89.27(7) ?
    F7 P2 F8 . . 179.50(8) ?
    F11 P2 F8 . . 90.50(7) ?
    F9 P2 F8 . . 89.36(9) ?
    F10 P2 F8 . . 88.94(7) ?
    C6 N1 C4 . . 108.81(12) ?
    C6 N1 C3 . . 125.49(12) ?
    C4 N1 C3 . . 125.43(12) ?
    C6 N2 C5 . . 108.41(12) ?
    C6 N2 C7 . . 126.08(11) ?
    C5 N2 C7 . . 125.47(11) ?
    C15 N3 C16 . . 108.72(11) ?
    C15 N3 C14 . . 126.29(11) ?
    C16 N3 C14 . . 124.97(11) ?
    C15 N4 C17 . . 108.65(11) ?
    C15 N4 C18 . . 124.60(11) ?
    C17 N4 C18 . . 126.74(11) ?
    C2 C1 H1A . . 119.1(14) ?
    C2 C1 H2B . . 123.2(13) ?
    H1A C1 H2B . . 117.6(18) ?
    C1 C2 C3 . . 124.43(14) ?
    C1 C2 H2A . . 119.8(12) ?
    C3 C2 H2A . . 115.7(12) ?
    N1 C3 C2 . . 109.89(12) ?
    N1 C3 H3A . . 109.7 ?
    C2 C3 H3A . . 109.7 ?
    N1 C3 H3B . . 109.7 ?
    C2 C3 H3B . . 109.7 ?
    H3A C3 H3B . . 108.2 ?
    C5 C4 N1 . . 107.18(12) ?
    C5 C4 H4A . . 126.4 ?
    N1 C4 H4A . . 126.4 ?
    C4 C5 N2 . . 106.98(12) ?
    C4 C5 H5A . . 126.5 ?
    N2 C5 H5A . . 126.5 ?
    N1 C6 N2 . . 108.62(11) ?
    N1 C6 H6A . . 125.7 ?
    N2 C6 H6A . . 125.7 ?
    N2 C7 C8 . . 112.08(11) ?
    N2 C7 H7A . . 109.2 ?
    C8 C7 H7A . . 109.2 ?
    N2 C7 H7B . . 109.2 ?
    C8 C7 H7B . . 109.2 ?
    H7A C7 H7B . . 107.9 ?
    C13 C8 C9 . . 120.73(12) ?
    C13 C8 C7 . . 119.79(12) ?
    C9 C8 C7 . . 119.48(12) ?
    C8 C9 C10 . . 119.18(12) ?
    C8 C9 C21 . . 120.87(12) ?
    C10 C9 C21 . . 119.95(12) ?
    C11 C10 C9 . . 120.47(12) ?
    C11 C10 C14 . . 119.47(12) ?
    C9 C10 C14 . . 120.04(12) ?
    C12 C11 C10 . . 118.90(12) ?
    C12 C11 C23 . . 119.23(12) ?
    C10 C11 C23 . . 121.85(12) ?
    C11 C12 C13 . . 122.00(12) ?
    C11 C12 H12A . . 119.0 ?
    C13 C12 H12A . . 119.0 ?
    C12 C13 C8 . . 118.70(12) ?
    C12 C13 C22 . . 118.79(12) ?
    C8 C13 C22 . . 122.49(12) ?
    N3 C14 C10 . . 111.56(10) ?
    N3 C14 H14A . . 109.3 ?
    C10 C14 H14A . . 109.3 ?
    N3 C14 H14B . . 109.3 ?
    C10 C14 H14B . . 109.3 ?
    H14A C14 H14B . . 108.0 ?
    N4 C15 N3 . . 108.54(11) ?
    N4 C15 H15A . . 125.7 ?
    N3 C15 H15A . . 125.7 ?
    C17 C16 N3 . . 106.82(12) ?
    C17 C16 H16A . . 126.6 ?
    N3 C16 H16A . . 126.6 ?
    C16 C17 N4 . . 107.27(12) ?
    C16 C17 H17A . . 126.4 ?
    N4 C17 H17A . . 126.4 ?
    N4 C18 C19 . . 111.76(12) ?
    N4 C18 H18A . . 109.3 ?
    C19 C18 H18A . . 109.3 ?
    N4 C18 H18B . . 109.3 ?
    C19 C18 H18B . . 109.3 ?
    H18A C18 H18B . . 107.9 ?
    C20 C19 C18 . . 123.37(17) ?
    C20 C19 H19A . . 120.2(13) ?
    C18 C19 H19A . . 116.3(13) ?
    C19 C20 H20A . . 120.1(15) ?
    C19 C20 H20B . . 119.0(14) ?
    H20A C20 H20B . . 121(2) ?
    C9 C21 H21A . . 109.5 ?
    C9 C21 H21B . . 109.5 ?
    H21A C21 H21B . . 109.5 ?
    C9 C21 H21C . . 109.5 ?
    H21A C21 H21C . . 109.5 ?
    H21B C21 H21C . . 109.5 ?
    C13 C22 H22A . . 109.5 ?
    C13 C22 H22B . . 109.5 ?
    H22A C22 H22B . . 109.5 ?
    C13 C22 H22C . . 109.5 ?
    H22A C22 H22C . . 109.5 ?
    H22B C22 H22C . . 109.5 ?
    C11 C23 H23A . . 109.5 ?
    C11 C23 H23B . . 109.5 ?
    H23A C23 H23B . . 109.5 ?
    C11 C23 H23C . . 109.5 ?
    H23A C23 H23C . . 109.5 ?
    H23B C23 H23C . . 109.5 ?
loop_
    _geom_torsion_atom_site_label_1
    _geom_torsion_atom_site_label_2
    _geom_torsion_atom_site_label_3
    _geom_torsion_atom_site_label_4
    _geom_torsion_site_symmetry_1
    _geom_torsion_site_symmetry_2
    _geom_torsion_site_symmetry_3
    _geom_torsion_site_symmetry_4
    _geom_torsion
    _geom_torsion_publ_flag
    C6 N1 C3 C2 . . . . 89.28(17) ?
    C4 N1 C3 C2 . . . . -84.05(17) ?
    C1 C2 C3 N1 . . . . 123.60(16) ?
    C6 N1 C4 C5 . . . . 0.02(19) ?
    C3 N1 C4 C5 . . . . 174.28(14) ?
    N1 C4 C5 N2 . . . . 0.06(19) ?
    C6 N2 C5 C4 . . . . -0.12(19) ?
    C7 N2 C5 C4 . . . . -178.04(14) ?
    C4 N1 C6 N2 . . . . -0.10(17) ?
    C3 N1 C6 N2 . . . . -174.35(13) ?
    C5 N2 C6 N1 . . . . 0.14(17) ?
    C7 N2 C6 N1 . . . . 178.04(13) ?
    C6 N2 C7 C8 . . . . 11.4(2) ?
    C5 N2 C7 C8 . . . . -171.03(14) ?
    N2 C7 C8 C13 . . . . -95.56(15) ?
    N2 C7 C8 C9 . . . . 84.21(15) ?
    C13 C8 C9 C10 . . . . -0.98(19) ?
    C7 C8 C9 C10 . . . . 179.26(11) ?
    C13 C8 C9 C21 . . . . 178.76(12) ?
    C7 C8 C9 C21 . . . . -1.00(18) ?
    C8 C9 C10 C11 . . . . 1.27(18) ?
    C21 C9 C10 C11 . . . . -178.47(12) ?
    C8 C9 C10 C14 . . . . 179.82(11) ?
    C21 C9 C10 C14 . . . . 0.07(18) ?
    C9 C10 C11 C12 . . . . -1.28(18) ?
    C14 C10 C11 C12 . . . . -179.83(11) ?
    C9 C10 C11 C23 . . . . 177.05(12) ?
    C14 C10 C11 C23 . . . . -1.50(18) ?
    C10 C11 C12 C13 . . . . 1.00(19) ?
    C23 C11 C12 C13 . . . . -177.38(12) ?
    C11 C12 C13 C8 . . . . -0.70(19) ?
    C11 C12 C13 C22 . . . . 177.63(12) ?
    C9 C8 C13 C12 . . . . 0.68(19) ?
    C7 C8 C13 C12 . . . . -179.55(11) ?
    C9 C8 C13 C22 . . . . -177.59(12) ?
    C7 C8 C13 C22 . . . . 2.18(19) ?
    C15 N3 C14 C10 . . . . -12.72(19) ?
    C16 N3 C14 C10 . . . . 169.41(12) ?
    C11 C10 C14 N3 . . . . 90.40(14) ?
    C9 C10 C14 N3 . . . . -88.16(15) ?
    C17 N4 C15 N3 . . . . -0.55(16) ?
    C18 N4 C15 N3 . . . . 178.83(12) ?
    C16 N3 C15 N4 . . . . 0.54(16) ?
    C14 N3 C15 N4 . . . . -177.62(12) ?
    C15 N3 C16 C17 . . . . -0.32(16) ?
    C14 N3 C16 C17 . . . . 177.88(13) ?
    N3 C16 C17 N4 . . . . -0.02(17) ?
    C15 N4 C17 C16 . . . . 0.35(17) ?
    C18 N4 C17 C16 . . . . -179.02(13) ?
    C15 N4 C18 C19 . . . . -96.85(16) ?
    C17 N4 C18 C19 . . . . 82.41(18) ?
    N4 C18 C19 C20 . . . . -135.43(16) ?
loop_
    _geom_hbond_atom_site_label_D
    _geom_hbond_atom_site_label_H
    _geom_hbond_atom_site_label_A
    _geom_hbond_site_symmetry_A
    _geom_hbond_distance_DH
    _geom_hbond_distance_HA
    _geom_hbond_distance_DA
    _geom_hbond_angle_DHA
    _geom_hbond_publ_flag
    C1 H1A F3 1_554 1.00(2) 2.49(2) 3.411(2) 153.1(18) yes
    C1 H2B F7 4_665 1.01(2) 2.47(2) 3.480(2) 173.7(18) yes
    C3 H3A F6 4_665 0.97 2.53 3.3303(17) 140 yes
    C3 H3B F2 1_554 0.97 2.48 3.4151(17) 161 yes
    C4 H4A F8 3_655 0.93 2.37 3.248(2) 157 yes
    C5 H5A F4 3_656 0.93 2.34 3.0754(16) 136 yes
    C5 H5A F12 3_655 0.93 2.52 3.1110(18) 122 yes
    C6 H6A F6 4_665 0.93 2.31 3.1005(16) 143 yes
    C14 H14A F9 3_656 0.97 2.45 3.401(2) 167 yes
    C15 H15A F6 4_665 0.93 2.42 3.1873(16) 139 yes
    C16 H16A F8 3_656 0.93 2.46 3.3113(19) 152 yes
    C17 H17A F3 . 0.93 2.53 3.2000(18) 129 yes
    C18 H18B F4 4_665 0.97 2.54 3.2398(17) 129 yes
    C18 H18B F6 4_665 0.97 2.50 3.3781(17) 150 yes
