# Supplementary material for: 2,4-Bis[(3-allyl­imidazolium-1-yl)meth­yl]mesitylene bis­(hexa­fluoridophosphate)
Source: Acta Crystallogr Sect E Struct Rep Online. 2011 Jul 16;67(Pt 8):o2068. doi: 10.1107/S1600536811027541 (PMC3213513; doi:10.1107/S1600536811027541)
Supplement: Supplementary file 2 [file e-67-o2068-Isup2.hkl]

#
# h,k,l, Fc-squared, Fo-squared, sigma(Fo-squared) and status flag
#
data_I
_shelx_title ' mesallym in P2(1)/n (100K)'
_shelx_refln_list_code          4
_shelx_F_calc_maximum      321.45
_exptl_crystal_F_000      1336.00
_reflns_d_resolution_high  0.6585
 
loop_
 _symmetry_equiv_pos_as_xyz
 'x, y, z'
 '-x+1/2, y+1/2, -z+1/2'
 '-x, -y, -z'
 'x-1/2, -y-1/2, z-1/2'
 
_cell_length_a    11.9269
_cell_length_b    19.1480
_cell_length_c    12.4233
_cell_angle_alpha  90.000
_cell_angle_beta  103.479
_cell_angle_gamma  90.000
 
_shelx_F_squared_multiplier     1.000
 
loop_
 _refln_index_h
 _refln_index_k
 _refln_index_l
 _refln_F_squared_calc
 _refln_F_squared_meas
 _refln_F_squared_sigma
 _refln_observed_status
   2   0   0     6171.23     6042.85     42.97 o
   4   0   0       49.52       56.28      2.33 o
   6   0   0       51.37       64.86      3.72 o
   8   0   0     1275.99     1274.83     17.43 o
  10   0   0      929.79      862.28     14.32 o
  12   0   0     1220.45     1186.61     27.78 o
  14   0   0        6.09       15.01      7.55 o
  16   0   0       45.24       49.66     10.20 o
   1   1   0     8338.32     8830.13     48.91 o
   2   1   0     5534.11     6338.38     32.80 o
   3   1   0    12123.93    12367.76     59.28 o
   4   1   0      801.42      815.74      5.83 o
   5   1   0     1117.91     1173.50      7.86 o
   6   1   0     7428.24     7425.25     39.79 o
   7   1   0        9.06        8.06      1.23 o
   8   1   0     1590.27     1687.55     13.15 o
   9   1   0      621.69      574.12      8.15 o
  10   1   0       20.22       15.34      1.95 o
  11   1   0        4.90        4.42      2.26 o
  12   1   0     1201.34     1135.33     17.41 o
  13   1   0       39.48       36.60      4.30 o
  14   1   0      109.46       91.68      7.91 o
  15   1   0      179.87      197.13     11.80 o
  16   1   0       78.04       79.25     12.40 o
  17   1   0        0.20        2.36      8.57 o
   0   2   0     1288.88     1218.58      8.98 o
   1   2   0      677.81      791.34      4.47 o
   2   2   0      491.58      512.73      3.23 o
   3   2   0       25.83       21.07      0.80 o
   4   2   0      286.55      275.00      2.91 o
   5   2   0        0.57        2.37      0.86 o
   6   2   0     2520.26     2496.36     15.70 o
   7   2   0     7015.60     7090.21     42.59 o
   8   2   0       86.07       77.35      2.83 o
   9   2   0     1407.47     1400.61     12.54 o
  10   2   0      512.61      472.85      8.80 o
  11   2   0     1535.57     1535.72     15.65 o
  12   2   0      415.79      475.60     10.54 o
  13   2   0       10.59       13.42      3.91 o
  14   2   0      162.69      170.72      9.82 o
  15   2   0       34.91       36.33     10.80 o
  16   2   0       40.06       35.49     11.38 o
  17   2   0       93.97       95.81     13.72 o
   1   3   0     8591.86     9116.25     41.62 o
   2   3   0     5928.89     6151.49     27.14 o
   3   3   0    18191.42    18934.93     83.01 o
   4   3   0     2079.26     1963.97      9.42 o
   5   3   0      450.56      508.66      4.15 o
   6   3   0      477.75      549.84      5.08 o
   7   3   0     3333.67     3631.73     23.29 o
   8   3   0     2681.17     2698.10     18.88 o
   9   3   0      155.48      160.77      4.23 o
  10   3   0      174.17      162.10      4.54 o
  11   3   0      230.89      194.62      5.87 o
  12   3   0     1437.46     1475.82     20.15 o
  13   3   0      619.42      632.49     18.04 o
  14   3   0      131.62      151.44     16.53 o
  15   3   0       74.36       68.44     13.08 o
  16   3   0       66.02       54.12     13.30 o
  17   3   0       45.38       68.05     13.63 o
   0   4   0     3814.45     4246.25     27.13 o
   1   4   0     5816.15     6458.46     30.28 o
   2   4   0    29229.34    30089.37    133.59 o
   3   4   0    17157.20    17036.48     73.27 o
   4   4   0      655.92      644.94      4.28 o
   5   4   0       24.48       33.17      1.17 o
   6   4   0     1167.09     1080.76      7.44 o
   7   4   0     1087.65     1028.77      7.46 o
   8   4   0     1571.94     1623.72     11.38 o
   9   4   0      107.04      107.51      2.89 o
  10   4   0        7.96        6.75      1.80 o
  11   4   0        5.57       10.88      2.39 o
  12   4   0      817.73      843.41     14.22 o
  13   4   0      240.32      225.76     10.52 o
  14   4   0      346.98      357.84     23.47 o
  15   4   0      105.27      116.55     16.33 o
  16   4   0       24.52       30.44     12.37 o
  17   4   0      132.16       97.73     16.19 o
   1   5   0      737.03      864.40      5.28 o
   2   5   0     5261.39     5767.19     26.44 o
   3   5   0      378.81      520.71      3.94 o
   4   5   0      841.65      860.10      5.51 o
   5   5   0    15202.64    15446.06     66.66 o
   6   5   0      632.41      706.43      5.49 o
   7   5   0      939.00      874.80      6.95 o
   8   5   0      236.47      217.43      3.62 o
   9   5   0     1547.32     1479.67     13.06 o
  10   5   0     1652.32     1618.54     30.69 o
  11   5   0      257.50      263.12      6.71 o
  12   5   0       58.76       61.28      4.40 o
  13   5   0      196.58      192.95      9.87 o
  14   5   0      139.58      120.94     12.12 o
  15   5   0      877.71      888.95     38.20 o
  16   5   0        9.97        6.48     11.76 o
  17   5   0      326.97      387.96     26.78 o
   0   6   0      916.17      945.72      8.14 o
   1   6   0       79.71      116.93      1.75 o
   2   6   0      188.44      229.41      2.74 o
   3   6   0     1569.77     1402.93      8.08 o
   4   6   0     2320.87     2195.77     12.97 o
   5   6   0     4128.06     4137.60     20.59 o
   6   6   0      114.50      155.53      2.63 o
   7   6   0     3271.55     3356.65     20.71 o
   8   6   0      333.48      278.58      4.34 o
   9   6   0      164.14      149.79      4.45 o
  10   6   0       46.35       53.10      3.63 o
  11   6   0      269.08      272.29      7.21 o
  12   6   0      334.78      346.60     11.26 o
  13   6   0        7.65       12.45      5.22 o
  14   6   0      344.50      326.92     13.13 o
  15   6   0      742.18      864.38     39.13 o
  16   6   0        0.96        0.19     11.69 o
  17   6   0      166.67      174.71     21.60 o
   1   7   0        0.33        2.56      0.76 o
   2   7   0     2119.15     2001.58     10.92 o
   3   7   0     7298.99     7230.19     35.42 o
   4   7   0     2967.92     3227.63     17.31 o
   5   7   0     1709.23     1549.18      9.96 o
   6   7   0    10486.44    10652.18     55.28 o
   7   7   0     4976.96     5175.19     29.17 o
   8   7   0      635.84      581.95      6.85 o
   9   7   0      116.92       97.56      3.89 o
  10   7   0      499.17      526.90      9.61 o
  11   7   0       80.31       78.17      4.94 o
  12   7   0      131.06      115.01      7.32 o
  13   7   0        0.86       -1.82      4.86 o
  14   7   0       20.46       13.47      6.14 o
  15   7   0      166.08      155.11     11.64 o
  16   7   0       16.70       20.42     14.13 o
  17   7   0      199.70      239.52     25.86 o
   0   8   0     1463.42     1420.52     11.74 o
   1   8   0      900.44      988.83      6.22 o
   2   8   0     6188.46     6630.27     29.24 o
   3   8   0     1980.70     2034.61     12.54 o
   4   8   0     4439.81     4637.72     24.18 o
   5   8   0     1599.96     1687.01     11.65 o
   6   8   0      814.91      842.53      7.38 o
   7   8   0     2834.81     2776.39     17.94 o
   8   8   0      360.36      384.91      6.33 o
   9   8   0      223.68      222.55      6.13 o
  10   8   0      103.87       87.46      4.93 o
  11   8   0      365.83      312.72      9.41 o
  12   8   0       18.98       28.20      6.36 o
  13   8   0      132.42      146.39     10.72 o
  14   8   0      218.63      191.68     12.26 o
  15   8   0       10.94        4.35      6.73 o
  16   8   0        6.97        4.38      6.78 o
   1   9   0     1278.08     1332.17      8.37 o
   2   9   0       76.59      123.99      2.23 o
   3   9   0     6759.13     7078.88     34.67 o
   4   9   0       88.02      111.00      2.78 o
   5   9   0     1490.69     1466.44     11.65 o
   6   9   0        0.43        1.27      1.10 o
   7   9   0     3435.50     3576.36     31.37 o
   8   9   0       75.54       56.75      3.50 o
   9   9   0      147.09      150.56      5.98 o
  10   9   0      156.78      126.71      6.66 o
  11   9   0      141.01      157.61      7.88 o
  12   9   0      523.41      523.09     17.42 o
  13   9   0     1020.58     1023.48     25.32 o
  14   9   0      137.22      151.30     12.79 o
  15   9   0        2.74        5.47      6.60 o
  16   9   0      187.03      217.05     37.37 o
   0  10   0     3125.26     3120.60     22.38 o
   1  10   0     3122.28     3492.12     18.10 o
   2  10   0       36.94       53.86      1.87 o
   3  10   0        1.09       -0.92      1.13 o
   4  10   0       18.69       24.22      1.56 o
   5  10   0      691.97      756.37      7.13 o
   6  10   0      255.25      249.48      4.48 o
   7  10   0        4.19        9.77      2.95 o
   8  10   0      215.20      174.91      5.78 o
   9  10   0       12.31       11.78      3.58 o
  10  10   0      114.14      115.34      7.49 o
  11  10   0       12.01       12.44      4.67 o
  12  10   0        6.27       19.98      7.23 o
  13  10   0        5.92        9.04      6.23 o
  14  10   0       31.57       31.74      7.85 o
  15  10   0       21.45       17.53     11.10 o
  16  10   0        0.04        4.25      8.26 o
   1  11   0       38.70       40.19      1.75 o
   2  11   0       74.90       78.16      2.44 o
   3  11   0       23.51       47.22      1.99 o
   4  11   0      302.15      327.54      4.73 o
   5  11   0     3218.25     3146.32     21.57 o
   6  11   0     1357.65     1319.87     13.46 o
   7  11   0      262.02      201.29      9.36 o
   8  11   0     2999.88     2804.73     36.29 o
   9  11   0     1226.60     1209.00     19.48 o
  10  11   0      574.71      601.21     14.36 o
  11  11   0      517.76      505.43     16.54 o
  12  11   0      163.26      161.40     12.22 o
  13  11   0       10.93        4.60      6.73 o
  14  11   0      215.35      236.27     23.61 o
  15  11   0       17.92       22.01      9.33 o
  16  11   0      305.43      323.88     18.58 o
   0  12   0      543.90      575.51      7.84 o
   1  12   0      213.49      153.84      2.96 o
   2  12   0        2.40        8.47      1.49 o
   3  12   0      432.03      431.26      5.07 o
   4  12   0      904.42      850.79      7.60 o
   5  12   0       32.91       40.07      2.84 o
   6  12   0      687.91      681.52      9.36 o
   7  12   0      178.54      170.83      6.45 o
   8  12   0     1090.82      997.34    106.43 o
   9  12   0        4.00       -0.06      3.52 o
  10  12   0      395.46      405.48     12.37 o
  11  12   0       45.15       52.38      7.74 o
  12  12   0      210.26      242.89     18.84 o
  13  12   0       82.24       64.81      9.68 o
  14  12   0      249.21      325.25     17.36 o
  15  12   0      183.43      175.79     31.39 o
   1  13   0      378.35      455.80      5.07 o
   2  13   0     1143.53     1107.54      8.95 o
   3  13   0      323.18      336.09      5.29 o
   4  13   0     2208.44     2216.28     16.73 o
   5  13   0       23.79       25.02      3.01 o
   6  13   0      115.60      155.87      5.40 o
   7  13   0      294.05      287.09      8.49 o
   8  13   0      100.54      121.02      8.53 o
   9  13   0      728.41      617.29     22.67 o
  10  13   0       79.19      102.87     10.21 o
  11  13   0      187.41      186.92     12.56 o
  12  13   0      240.96      258.56     16.32 o
  13  13   0       98.78      110.03     14.93 o
  14  13   0       13.05        0.84     18.58 o
  15  13   0        0.25       18.88     10.38 o
   0  14   0      541.07      562.81      9.11 o
   1  14   0       71.81       57.71      2.40 o
   2  14   0      950.60      940.24      8.90 o
   3  14   0     5109.38     5215.63     32.64 o
   4  14   0     2791.00     2821.30     21.28 o
   5  14   0       10.64        8.62      3.55 o
   6  14   0        0.23       -2.84      2.84 o
   7  14   0      252.49      245.66      8.20 o
   8  14   0     1053.33      991.42     18.79 o
   9  14   0       15.48       17.00      5.91 o
  10  14   0      166.96      141.30     22.11 o
  11  14   0        0.80       -5.79      5.79 o
  12  14   0       84.71       70.41     10.45 o
  13  14   0        6.98       -9.19     23.45 o
  14  14   0        0.52        3.77     11.27 o
  15  14   0       45.47       63.65     19.25 o
   1  15   0       29.68       28.56      2.36 o
   2  15   0      533.83      586.39      7.08 o
   3  15   0     1862.34     1822.03     16.53 o
   4  15   0      377.14      381.60      7.25 o
   5  15   0     1419.05     1370.40     18.11 o
   6  15   0       18.85       12.74      3.86 o
   7  15   0     1973.93     1792.14     23.12 o
   8  15   0       64.72       93.41      6.86 o
   9  15   0      127.89      115.67      9.37 o
  10  15   0        0.10        0.73      5.43 o
  11  15   0      242.40      166.57     60.85 o
  12  15   0       52.15       38.89      9.61 o
  13  15   0      101.84       76.31     13.51 o
  14  15   0       18.63        9.66      9.56 o
  15  15   0      281.15      310.50     21.32 o
   0  16   0     4652.59     4340.23     39.17 o
   1  16   0      880.16      879.14     10.04 o
   2  16   0      180.40      174.86      4.85 o
   3  16   0      187.70      197.51      5.88 o
   4  16   0      435.98      444.60      8.60 o
   5  16   0      187.70      181.56      7.57 o
   6  16   0       22.10       15.34      4.37 o
   7  16   0        0.06       -1.29      4.06 o
   8  16   0      515.99      506.77     15.07 o
   9  16   0      433.45      455.44     17.78 o
  10  16   0     1163.82     1186.10     30.97 o
  11  16   0       13.84       20.92      8.47 o
  12  16   0      872.87      478.17    493.38 o
  13  16   0      365.30      388.43     23.05 o
  14  16   0       48.43       50.61     12.03 o
   1  17   0      560.90      579.14      8.62 o
   2  17   0       24.71       15.70      2.85 o
   3  17   0      352.51      310.51      8.08 o
   4  17   0      341.83      345.67      7.87 o
   5  17   0       89.56       78.59      5.90 o
   6  17   0      707.16      721.62     19.44 o
   7  17   0      244.94      273.15     11.12 o
   8  17   0      121.82       92.07     10.45 o
   9  17   0      299.27      319.95     18.27 o
  10  17   0       49.65       51.92     18.20 o
  11  17   0      600.50      544.47     23.26 o
  12  17   0       23.02       51.65     12.32 o
  13  17   0      167.21       76.41     63.91 o
  14  17   0       60.37       70.92     17.48 o
   0  18   0      967.47      903.80     20.00 o
   1  18   0     1029.37     1031.03     13.67 o
   2  18   0       33.54       38.42      3.88 o
   3  18   0      360.94      361.39      9.57 o
   4  18   0      244.52      228.89      7.06 o
   5  18   0        0.14        0.58      3.73 o
   6  18   0      234.14      209.36      9.53 o
   7  18   0      219.02      233.86     12.55 o
   8  18   0       19.89        9.45      6.15 o
   9  18   0      510.16      521.61     22.91 o
  10  18   0        0.13        2.50      8.22 o
  11  18   0      744.96      752.92     40.11 o
  12  18   0       28.54       31.89     21.51 o
  13  18   0       11.21       -0.54     14.17 o
   1  19   0      290.14      274.91      8.33 o
   2  19   0      406.06      416.25     10.89 o
   3  19   0     1400.96     1355.75     19.07 o
   4  19   0       27.31       24.52      4.33 o
   5  19   0       68.81       71.12      6.82 o
   6  19   0     1114.93     1136.23     19.60 o
   7  19   0      258.41      249.51     12.48 o
   8  19   0       66.42       25.13     21.13 o
   9  19   0      558.00      629.73     28.19 o
  10  19   0      307.22      291.15     19.73 o
  11  19   0       56.28       60.12     20.05 o
  12  19   0      117.14       93.42     32.42 o
  13  19   0      320.43      335.50     25.08 o
   0  20   0      666.12      588.30     19.95 o
   1  20   0     1182.20     1145.43     17.46 o
   2  20   0       81.54       87.87      6.95 o
   3  20   0      978.72      934.82     17.89 o
   4  20   0      649.08      536.59     46.23 o
   5  20   0      152.73      146.56     11.47 o
   6  20   0      446.08      408.30     30.24 o
   7  20   0       91.19       59.67     11.05 o
   8  20   0        6.27        8.28      8.97 o
   9  20   0      180.32      183.48     16.68 o
  10  20   0      247.93      226.39     19.74 o
  11  20   0      664.72      674.05     46.72 o
  12  20   0       48.29       59.31     18.38 o
   1  21   0       83.00      104.01      7.20 o
   2  21   0      118.69      112.53      8.20 o
   3  21   0        4.48        8.73      7.29 o
   4  21   0        9.04       12.82      4.11 o
   5  21   0       84.72       88.18     13.63 o
   6  21   0       76.07       59.38     10.05 o
   7  21   0       13.24       23.00      7.51 o
   8  21   0      236.40      214.04     14.41 o
   9  21   0       46.61       24.39      7.65 o
  10  21   0       15.34        1.30     19.01 o
  11  21   0      145.51      169.99     28.52 o
  12  21   0        0.10        2.52     24.39 o
   0  22   0      329.02      291.67     14.88 o
   1  22   0     1079.44     1032.32     18.87 o
   2  22   0       64.82       57.61      7.24 o
   3  22   0      556.99      536.40     15.00 o
   4  22   0      293.57      302.87     12.28 o
   5  22   0        0.23       -3.95      7.84 o
   6  22   0       24.60       41.17     11.23 o
   7  22   0      308.47      333.25     18.90 o
   8  22   0      730.36      747.79     26.16 o
   9  22   0      278.05      271.82     27.12 o
  10  22   0        6.02       -9.08      9.77 o
  11  22   0        4.49       20.37     16.24 o
   1  23   0       58.72       70.15      9.52 o
   2  23   0        0.36       -4.28      5.34 o
   3  23   0      200.25      220.44     14.93 o
   4  23   0      468.79      452.37     29.08 o
   5  23   0      398.19      375.18     19.28 o
   6  23   0      560.52      573.94     23.41 o
   7  23   0       42.15       39.21     13.31 o
   8  23   0        4.80       16.72     10.72 o
   9  23   0      108.20      107.72     15.11 o
  10  23   0       91.57      204.89     40.21 o
   0  24   0      192.77      184.58     25.50 o
   1  24   0      730.42      711.15     19.16 o
   2  24   0       30.19       29.80      8.07 o
   3  24   0      118.14      123.41     10.12 o
   4  24   0       25.60       28.85      7.80 o
   5  24   0        1.18       -4.29      8.61 o
   6  24   0       48.24       60.56     13.82 o
   7  24   0        1.77        1.73     11.89 o
   8  24   0      453.38      521.60     23.64 o
   9  24   0       40.71       22.22     14.15 o
   1  25   0      932.34      901.17     21.94 o
   2  25   0      226.08      236.26     12.64 o
   3  25   0        0.29       -5.45      5.89 o
   4  25   0      388.90      418.99     15.23 o
   5  25   0        0.62       11.21     25.44 o
   6  25   0      398.11      393.17     31.73 o
   7  25   0        0.03       22.48     34.44 o
   8  25   0      316.69      262.45     21.30 o
   0  26   0        5.46       -9.09      9.09 o
   1  26   0      122.67      115.94     10.18 o
   2  26   0       61.33       86.36     14.72 o
   3  26   0      494.07      491.41     17.21 o
   4  26   0        4.90        1.05      8.57 o
   5  26   0        9.91        5.45     17.75 o
   6  26   0       36.51       41.66     14.42 o
   7  26   0       90.69      106.75     17.75 o
   1  27   0      204.76      209.01     19.53 o
   2  27   0      259.96      301.71     15.73 o
   3  27   0       88.69       87.32     10.01 o
   4  27   0      271.26      267.75     17.85 o
   5  27   0       61.37       37.69     12.61 o
   6  27   0      205.59      173.43     36.35 o
   0  28   0        8.90       11.44     27.44 o
   1  28   0       22.45       23.08      9.07 o
   2  28   0       96.25       91.61     11.30 o
   3  28   0       70.08       67.40      9.99 o
   4  28   0       31.63       18.18     10.46 o
   1  29   0      147.90       76.67     28.47 o
 -13   0   1      500.22      525.93     21.92 o
 -11   0   1     6682.36     6659.21     87.59 o
  -9   0   1       52.42       75.30      6.39 o
  -7   0   1       22.51       19.44      3.11 o
  -5   0   1     1708.87     1758.24     17.03 o
  -3   0   1   103329.48   102585.55    684.07 o
  -1   0   1    23928.13    22979.36    192.62 o
   1   0   1     3904.45     3689.77     31.03 o
   3   0   1      527.74      511.79      6.43 o
   5   0   1      202.62      179.94      3.22 o
   7   0   1        7.92       13.88      1.86 o
   9   0   1       73.02       40.27      3.02 o
  11   0   1      803.09      827.59     20.86 o
  13   0   1      109.38      152.09     15.05 o
  15   0   1      351.83      380.26     21.87 o
  17   0   1       25.77       18.26      9.80 o
 -15   1   1       66.26       72.24     10.70 o
 -14   1   1      137.82      146.75     13.70 o
 -13   1   1        0.02        2.34      4.77 o
 -12   1   1        1.98        3.34      3.46 o
 -11   1   1      172.31      201.16      5.75 o
 -10   1   1      590.96      562.92      8.25 o
  -9   1   1      533.72      572.77      7.30 o
  -8   1   1     1094.23     1045.16     12.73 o
  -7   1   1       19.40       11.95      1.81 o
  -6   1   1        2.05       16.63      1.34 o
  -5   1   1     1594.99     1807.35     11.70 o
  -4   1   1       57.76       39.90      1.45 o
  -3   1   1     5287.26     5746.86     29.37 o
  -2   1   1    22537.80    22836.64    118.01 o
  -1   1   1     7291.48     7835.92     44.84 o
   0   1   1     2065.00     2089.79     13.57 o
   1   1   1     2049.74     2321.55     13.43 o
   2   1   1     3536.97     3728.94     18.80 o
   3   1   1     1310.47     1574.18      8.85 o
   4   1   1        0.44        0.86      0.71 o
   5   1   1      407.18      326.64      3.05 o
   6   1   1     1245.67     1295.84      8.41 o
   7   1   1     1468.74     1609.67     10.09 o
   8   1   1       22.26       24.82      1.60 o
   9   1   1        0.51       -0.60      1.41 o
  10   1   1      756.17      705.33      9.29 o
  11   1   1       36.47       39.30      4.19 o
  12   1   1       57.37       48.17      4.88 o
  13   1   1     1056.91     1015.70     24.06 o
  14   1   1        0.03        5.89      7.89 o
  15   1   1      472.62      503.66     22.95 o
  16   1   1      304.20      328.17     14.70 o
  17   1   1       40.62       45.60      7.89 o
 -17   2   1        0.17       10.05      8.67 o
 -16   2   1       41.84       34.71      9.99 o
 -15   2   1        0.12        5.23      8.08 o
 -14   2   1      628.96      645.89     26.03 o
 -13   2   1      124.87      127.27      9.61 o
 -12   2   1      159.04      143.18      7.30 o
 -11   2   1     1740.75     1621.11     21.65 o
 -10   2   1      620.83      629.18      9.54 o
  -9   2   1      243.94      251.13      5.27 o
  -8   2   1      938.28      889.54      8.06 o
  -7   2   1      825.60      815.10      7.14 o
  -6   2   1      403.11      420.53      4.24 o
  -5   2   1      617.61      586.00      4.89 o
  -4   2   1      163.73      136.32      2.17 o
  -3   2   1     1828.87     1813.69      9.27 o
  -2   2   1      945.29     1065.60      6.02 o
  -1   2   1      828.57      942.47      6.78 o
   0   2   1     5576.24     6084.07     29.68 o
   1   2   1    22335.84    22822.99    167.68 o
   2   2   1     4599.97     5055.51     23.86 o
   3   2   1     3930.13     3996.53     19.27 o
   4   2   1     2864.22     2908.81     14.76 o
   5   2   1     4832.98     5379.35     25.85 o
   6   2   1      734.33      889.21      6.29 o
   7   2   1      352.69      287.07      3.56 o
   8   2   1     1131.76     1144.01      8.67 o
   9   2   1      340.41      315.16      4.78 o
  10   2   1        1.98        2.09      1.99 o
  11   2   1     1061.27     1008.10     15.07 o
  12   2   1      496.53      494.08     11.59 o
  13   2   1       15.01       18.73      6.16 o
  14   2   1       47.55       67.84     11.94 o
  15   2   1       66.11       77.79      9.01 o
  16   2   1        0.04        5.09      6.43 o
  17   2   1       50.96       54.49     11.92 o
 -17   3   1       24.94       18.09     10.58 o
 -16   3   1      197.04      227.21     18.95 o
 -15   3   1       92.39      101.08     13.83 o
 -14   3   1      657.81      620.74     26.98 o
 -13   3   1       37.00       45.80      8.62 o
 -12   3   1      160.97      185.73      8.61 o
 -11   3   1      180.95      183.57      7.67 o
 -10   3   1     2566.31     2406.90     23.83 o
  -9   3   1      849.14      845.80      9.40 o
  -8   3   1      476.46      444.14      5.71 o
  -7   3   1      318.69      342.71      4.62 o
  -6   3   1     1215.85     1259.77      8.83 o
  -5   3   1      583.67      556.61      4.66 o
  -4   3   1        0.80        3.57      0.64 o
  -3   3   1    10075.06    10185.89     44.60 o
  -2   3   1        1.08        7.56      0.63 o
  -1   3   1    13137.58    13816.65     81.46 o
   0   3   1      854.01      868.14      5.49 o
   1   3   1     4089.29     4470.31     28.11 o
   2   3   1     9019.35     9586.52     50.22 o
   3   3   1     5436.78     5563.83     25.69 o
   4   3   1     7478.14     7971.45     35.23 o
   5   3   1     3136.89     3081.68     17.59 o
   6   3   1      568.41      545.49      5.05 o
   7   3   1      675.57      614.01      5.53 o
   8   3   1       79.05       71.18      2.22 o
   9   3   1     1506.54     1488.67     12.89 o
  10   3   1      576.84      575.97      7.94 o
  11   3   1       86.85       73.92      4.35 o
  12   3   1      834.26      808.62     14.57 o
  13   3   1      537.77      488.37     20.39 o
  14   3   1       26.34       20.13      6.40 o
  15   3   1        1.87        6.47      6.25 o
  16   3   1       21.05       20.16      6.99 o
  17   3   1       36.76       42.06     13.09 o
 -17   4   1       64.07       69.99     13.89 o
 -16   4   1       30.31       30.44     12.19 o
 -15   4   1        6.76       15.44     10.23 o
 -14   4   1        0.42        7.91      9.08 o
 -13   4   1      529.40      543.73     21.21 o
 -12   4   1      265.55      233.56     10.16 o
 -11   4   1       47.63       46.33      4.60 o
 -10   4   1      948.24      896.87     11.59 o
  -9   4   1     1188.06     1128.39     10.57 o
  -8   4   1       36.98       47.39      2.40 o
  -7   4   1       99.21       85.27      2.63 o
  -6   4   1     3025.51     3087.75     17.24 o
  -5   4   1      699.40      709.05      5.11 o
  -4   4   1     7414.14     7708.08     33.59 o
  -3   4   1      186.94      196.02      2.07 o
  -2   4   1     3937.77     4493.08     21.49 o
  -1   4   1    18644.94    19498.58     98.82 o
   0   4   1    52964.26    54683.93    297.22 o
   1   4   1    23225.37    24512.65    114.95 o
   2   4   1     1351.92     1780.91      9.89 o
   3   4   1    10879.50    11616.18     55.85 o
   4   4   1      137.78      138.98      2.13 o
   5   4   1     4056.40     4121.82     23.83 o
   6   4   1     4710.61     4551.21     24.62 o
   7   4   1     1756.51     1854.76     11.71 o
   8   4   1      641.60      668.17      6.68 o
   9   4   1        0.49        2.62      1.80 o
  10   4   1       74.30       51.75      3.66 o
  11   4   1     1913.39     1862.99     22.71 o
  12   4   1      337.24      318.46      9.22 o
  13   4   1      404.44      438.54     23.46 o
  14   4   1       18.20        7.57      6.10 o
  15   4   1       95.78       82.10      9.39 o
  16   4   1        0.54       -0.20      6.13 o
  17   4   1      213.98      266.77     23.21 o
 -17   5   1       48.58       49.11     14.10 o
 -16   5   1      121.14      114.86     17.11 o
 -15   5   1      219.17      228.65     20.95 o
 -14   5   1       69.25       27.23      9.11 o
 -13   5   1      193.51      206.41     15.06 o
 -12   5   1     1414.16     1303.85     21.70 o
 -11   5   1      462.95      482.39      8.54 o
 -10   5   1      148.28      139.10      4.23 o
  -9   5   1       22.84       26.47      1.78 o
  -8   5   1     3201.42     3162.03     18.52 o
  -7   5   1      200.31      197.43      2.99 o
  -6   5   1        0.05        3.16      0.99 o
  -5   5   1      605.48      656.67      5.28 o
  -4   5   1        6.35       11.19      0.91 o
  -3   5   1       14.03        3.51      0.79 o
  -2   5   1     1202.59     1188.36      7.42 o
  -1   5   1     2131.96     2349.18     12.33 o
   0   5   1     2445.36     2600.97     13.83 o
   1   5   1      767.82      839.89      5.58 o
   2   5   1     1440.19     1339.24      7.92 o
   3   5   1     4790.21     5169.06     26.12 o
   4   5   1      126.89      126.26      2.14 o
   5   5   1     1012.23     1191.22     60.31 o
   6   5   1      665.64      732.17      6.30 o
   7   5   1       46.25       63.27      2.24 o
   8   5   1     1552.29     1521.38     11.67 o
   9   5   1      237.31      229.83      4.54 o
  10   5   1        0.27        0.73      2.43 o
  11   5   1       40.89       50.28      4.32 o
  12   5   1      666.26      632.08     14.37 o
  13   5   1       37.51       24.71      5.98 o
  14   5   1      683.29      777.11     22.25 o
  15   5   1        1.98       -1.19      8.60 o
  16   5   1       97.65       95.48     12.49 o
  17   5   1       78.38       93.61     18.10 o
 -17   6   1        0.91       -6.69     11.53 o
 -16   6   1        9.60       -2.92     11.51 o
 -15   6   1        4.80       -0.88     10.87 o
 -14   6   1       95.27       86.38     12.62 o
 -13   6   1        9.22        8.57      3.71 o
 -12   6   1      681.03      625.50     11.90 o
 -11   6   1      139.45      113.82      5.12 o
 -10   6   1      263.20      238.31      5.75 o
  -9   6   1      179.50      158.62      3.99 o
  -8   6   1      460.16      469.82      5.50 o
  -7   6   1     7087.02     7574.06     41.47 o
  -6   6   1        4.05        7.11      1.21 o
  -5   6   1       33.16       84.46      2.18 o
  -4   6   1      286.74      196.11      2.68 o
  -3   6   1     2165.98     2037.53     11.27 o
  -2   6   1     1237.46     1411.95      9.03 o
  -1   6   1     1889.71     1795.53      9.66 o
   0   6   1      884.00      761.07      5.17 o
   1   6   1    12999.44    14093.43     59.77 o
   2   6   1     3402.38     3577.71     17.77 o
   3   6   1     1644.49     1771.98      9.76 o
   4   6   1      244.81      383.07      3.88 o
   5   6   1     3492.68     3894.80     26.13 o
   6   6   1     3057.40     3317.22     18.36 o
   7   6   1     2701.52     2641.76     20.89 o
   8   6   1       37.99       22.28      2.01 o
   9   6   1      401.96      352.02      5.88 o
  10   6   1      502.88      513.37      9.31 o
  11   6   1       60.19       64.25      4.80 o
  12   6   1      123.55      162.29      8.33 o
  13   6   1      296.27      300.76     23.81 o
  14   6   1        7.95        9.97      6.75 o
  15   6   1       22.50       16.25     11.54 o
  16   6   1       15.07        9.27      7.09 o
 -17   7   1       15.23        1.79     13.52 o
 -16   7   1      518.41      519.65     31.77 o
 -15   7   1       43.67       38.64     10.88 o
 -14   7   1        0.87        5.97      5.09 o
 -13   7   1        6.37        3.84      4.77 o
 -12   7   1       73.25       60.84      5.01 o
 -11   7   1      949.02      900.12     13.54 o
 -10   7   1        8.51       16.01      2.63 o
  -9   7   1     2453.11     2536.58     29.13 o
  -8   7   1       20.05        9.09      1.73 o
  -7   7   1      868.56      831.68      7.30 o
  -6   7   1    11388.07    11278.44     58.23 o
  -5   7   1     1182.26     1034.77      7.90 o
  -4   7   1    10285.16    11378.96     53.48 o
  -3   7   1      247.15      216.12      3.09 o
  -2   7   1      153.35      118.46      2.33 o
  -1   7   1        0.07        2.90      0.88 o
   0   7   1        9.41        2.21      0.83 o
   1   7   1      138.98      154.15      2.22 o
   2   7   1      152.38      152.55      2.30 o
   3   7   1     1301.67     1498.09      8.88 o
   4   7   1     4056.72     3893.75     20.24 o
   5   7   1      194.32      179.62      3.07 o
   6   7   1      305.78      271.49      3.75 o
   7   7   1      146.44      161.87      3.49 o
   8   7   1       16.02       32.85      2.36 o
   9   7   1     1369.98     1417.75     14.59 o
  10   7   1      424.30      338.47      8.40 o
  11   7   1      556.77      511.97     12.42 o
  12   7   1      554.07      516.39     16.63 o
  13   7   1      540.66      523.34     20.01 o
  14   7   1     1608.58     1645.02     37.38 o
  15   7   1      147.46      162.88     12.83 o
  16   7   1      142.45      153.65     12.75 o
 -17   8   1        0.10      -12.88     12.88 o
 -16   8   1        5.17       15.59     13.73 o
 -15   8   1        1.11       -2.82      6.98 o
 -14   8   1     1624.54     1702.15     38.56 o
 -13   8   1      230.66      254.96     12.28 o
 -12   8   1        9.89        6.53      3.99 o
 -11   8   1        7.62        4.48      3.50 o
 -10   8   1      589.90      539.63     10.46 o
  -9   8   1      351.12      383.35      7.16 o
  -8   8   1      651.59      656.14      7.92 o
  -7   8   1       89.37       68.88      2.56 o
  -6   8   1     1448.30     1394.16     10.22 o
  -5   8   1     2238.74     2099.42     17.96 o
  -4   8   1     1953.17     1728.65     10.80 o
  -3   8   1      178.01      222.77      3.26 o
  -2   8   1     3108.83     3271.72     17.11 o
  -1   8   1     2789.19     3033.77     14.62 o
   0   8   1     2553.80     2577.01     13.14 o
   1   8   1      434.41      516.15      4.19 o
   2   8   1      925.45      934.00      6.43 o
   3   8   1      302.17      356.58      3.88 o
   4   8   1     4184.09     4017.81     23.50 o
   5   8   1      214.31      258.00      3.72 o
   6   8   1     5539.43     5594.18     29.16 o
   7   8   1      197.61      178.48      3.73 o
   8   8   1     1507.83     1569.24     15.15 o
   9   8   1        0.62        3.53      2.62 o
  10   8   1        5.19        2.10      3.10 o
  11   8   1        1.41        1.80      3.79 o
  12   8   1        3.74        6.85      5.49 o
  13   8   1      158.77      125.25     10.65 o
  14   8   1       85.89       74.01     10.60 o
  15   8   1        2.90       13.68      7.91 o
  16   8   1       23.38       15.65      9.09 o
 -16   9   1      380.22      432.64     17.19 o
 -15   9   1      480.97      539.01     18.11 o
 -14   9   1       24.15       25.51     13.27 o
 -13   9   1       38.87       35.93      7.23 o
 -12   9   1        8.04       11.05      5.21 o
 -11   9   1       82.46       74.47      5.93 o
 -10   9   1        0.53        1.90      3.05 o
  -9   9   1      926.87      906.71     15.16 o
  -8   9   1      147.81      153.24      5.21 o
  -7   9   1      665.19      604.13      6.92 o
  -6   9   1    12325.43    12872.32     69.67 o
  -5   9   1     5802.62     5740.85     31.10 o
  -4   9   1    10180.08    10273.00     49.94 o
  -3   9   1     9984.10    10787.36     51.78 o
  -2   9   1     1766.11     1819.46     10.96 o
  -1   9   1      396.96      449.81      4.31 o
   0   9   1     1311.54     1205.40      7.55 o
   1   9   1     1372.23     1422.70      8.47 o
   2   9   1       30.05       69.71      2.00 o
   3   9   1     3976.44     4085.23     21.21 o
   4   9   1     8090.52     7951.84     38.45 o
   5   9   1     6099.77     6231.27     36.56 o
   6   9   1     4740.61     4848.50     42.11 o
   7   9   1       28.11       42.53      2.72 o
   8   9   1     1018.82      934.35     11.85 o
   9   9   1     1065.06     1083.72     16.30 o
  10   9   1        9.32       15.13      4.17 o
  11   9   1        1.81       -3.90      3.90 o
  12   9   1      250.58      244.37     12.86 o
  13   9   1        8.20       14.99      7.38 o
  14   9   1        5.69        0.93      7.17 o
  15   9   1      368.81      394.72     19.08 o
  16   9   1      160.82      209.99     15.58 o
 -16  10   1       13.01       13.81      7.06 o
 -15  10   1      133.58      140.08     11.73 o
 -14  10   1       45.05       52.80      8.67 o
 -13  10   1        3.78        2.62      5.86 o
 -12  10   1       85.27       98.64      8.98 o
 -11  10   1      256.31      283.83     10.55 o
 -10  10   1      416.55      379.93     11.12 o
  -9  10   1      196.41      224.85      8.01 o
  -8  10   1      963.67      923.85     15.21 o
  -7  10   1      549.16      630.59      9.42 o
  -6  10   1       23.95       32.60      2.28 o
  -5  10   1     2981.13     3222.15     30.06 o
  -4  10   1     3750.01     3893.95     21.59 o
  -3  10   1    12290.14    12275.08     57.58 o
  -2  10   1     1974.90     1763.51     11.24 o
  -1  10   1       18.83        5.04      0.98 o
   0  10   1      114.38      130.55      2.35 o
   1  10   1       54.97       72.70      2.13 o
   2  10   1     1263.32     1412.54      9.06 o
   3  10   1     9581.56     9419.74     46.94 o
   4  10   1      421.88      482.66      4.95 o
   5  10   1       55.95       47.73      2.12 o
   6  10   1      694.33      679.30      8.02 o
   7  10   1     4281.45     3851.53    194.86 o
   8  10   1      145.80      162.69      5.52 o
   9  10   1      161.75      169.81      7.22 o
  10  10   1      173.12      176.58      8.51 o
  11  10   1      964.94      951.47     24.52 o
  12  10   1       25.75       51.37      8.63 o
  13  10   1      210.56      176.96     14.33 o
  14  10   1        1.19       -3.03      7.23 o
  15  10   1       66.22       60.20     11.24 o
  16  10   1      236.14      226.04     18.15 o
 -16  11   1       39.79       26.19      8.45 o
 -15  11   1      281.93      286.96     15.66 o
 -14  11   1       53.57       49.22      8.76 o
 -13  11   1      102.41       86.59      9.79 o
 -12  11   1      782.13      787.55     20.99 o
 -11  11   1      120.34      112.76      9.40 o
 -10  11   1        0.43       -1.21      3.65 o
  -9  11   1      111.14      100.49      6.56 o
  -8  11   1       93.10       64.54      5.31 o
  -7  11   1     1295.27     1199.79     59.27 o
  -6  11   1      143.73      153.00      4.63 o
  -5  11   1     6166.76     6254.53     43.53 o
  -4  11   1      132.25      103.49      2.92 o
  -3  11   1     6835.45     7667.86     42.10 o
  -2  11   1     1825.90     1944.61     12.40 o
  -1  11   1        1.17        2.84      1.15 o
   0  11   1      957.52      919.17      6.55 o
   1  11   1     2181.89     2244.07     13.36 o
   2  11   1     1657.53     1408.94      8.99 o
   3  11   1       12.28       22.69      1.75 o
   4  11   1        4.73        7.08      1.41 o
   5  11   1     6475.43     6488.90     42.68 o
   6  11   1     1131.64     1178.27     12.90 o
   7  11   1     3482.92     3495.84     31.09 o
   8  11   1      821.31      874.79     15.35 o
   9  11   1       85.60       88.85      6.02 o
  10  11   1      190.96      192.66      9.26 o
  11  11   1       47.75       46.65     10.94 o
  12  11   1      205.57      184.44     14.47 o
  13  11   1       37.88       48.80     12.63 o
  14  11   1       24.80       11.18      8.27 o
  15  11   1      327.53      350.79     19.97 o
 -16  12   1       74.04       72.72     10.99 o
 -15  12   1      157.91      170.89     13.79 o
 -14  12   1       48.45       31.10      8.31 o
 -13  12   1        0.50       -5.59      9.90 o
 -12  12   1       26.05       27.28      6.81 o
 -11  12   1      966.52      978.03     24.01 o
 -10  12   1      133.85      117.39      8.28 o
  -9  12   1       18.21       43.33      5.20 o
  -8  12   1       62.70       31.54      4.54 o
  -7  12   1      100.71      126.06      6.61 o
  -6  12   1        5.08        1.72      2.19 o
  -5  12   1      423.06      376.33      6.87 o
  -4  12   1      807.78      792.56      7.29 o
  -3  12   1      613.44      672.42      6.76 o
  -2  12   1      162.32      162.73      3.30 o
  -1  12   1      674.18      675.40      5.80 o
   0  12   1     1958.24     2108.30     12.15 o
   1  12   1      206.79      196.97      3.23 o
   2  12   1      473.43      507.74      5.01 o
   3  12   1      472.76      465.16      5.38 o
   4  12   1     4157.18     4128.86     31.07 o
   5  12   1      145.30      137.71      4.51 o
   6  12   1      384.30      406.76      7.47 o
   7  12   1      271.68      290.34      7.39 o
   8  12   1        5.20        4.20      3.50 o
   9  12   1     1988.84     1861.48     30.61 o
  10  12   1        2.09       11.66      6.44 o
  11  12   1       43.43       25.41     12.43 o
  12  12   1        0.16        3.99      7.16 o
  13  12   1        0.11       13.51     13.25 o
  14  12   1      379.41      407.05     21.87 o
  15  12   1      573.10      640.15     78.04 o
 -15  13   1       15.31       20.64     10.99 o
 -14  13   1       18.82       18.85      7.65 o
 -13  13   1      455.41      471.66     19.56 o
 -12  13   1       16.44        6.91      6.26 o
 -11  13   1       13.85       13.28      6.35 o
 -10  13   1       49.32       53.27      9.70 o
  -9  13   1        2.23       -1.79      3.54 o
  -8  13   1       23.67       14.39      3.27 o
  -7  13   1      442.56      480.55     11.28 o
  -6  13   1       30.85       35.76      3.68 o
  -5  13   1      919.99     1012.43     16.72 o
  -4  13   1       15.26       18.78      2.26 o
  -3  13   1     1925.39     2085.04     15.11 o
  -2  13   1      480.10      529.72      5.86 o
  -1  13   1      358.40      347.45      4.23 o
   0  13   1     1356.03     1364.22      9.99 o
   1  13   1     3487.17     3697.51     19.27 o
   2  13   1      172.30      169.40      3.23 o
   3  13   1     3066.24     3164.73     20.09 o
   4  13   1      136.40      123.54      4.20 o
   5  13   1        8.60        1.58      2.14 o
   6  13   1       49.27       43.43      3.42 o
   7  13   1      121.18      121.96      6.95 o
   8  13   1      678.22      626.80     14.92 o
   9  13   1       52.78       54.86      6.89 o
  10  13   1       25.96       24.49      6.33 o
  11  13   1       59.68       18.67     14.74 o
  12  13   1       14.04       -9.07     13.59 o
  13  13   1      119.47      117.50     14.27 o
  14  13   1      580.69      587.79     60.12 o
  15  13   1       11.16       14.47     12.24 o
 -15  14   1       65.36       53.79     11.26 o
 -14  14   1       53.62       51.68     13.05 o
 -13  14   1      125.94      158.22     24.72 o
 -12  14   1      115.11      122.61     11.28 o
 -11  14   1      892.08      908.28     24.69 o
 -10  14   1        9.46        7.07      4.96 o
  -9  14   1      480.88      485.17     16.61 o
  -8  14   1       74.81       69.45      6.33 o
  -7  14   1      208.60      174.43      7.40 o
  -6  14   1     2101.36     1945.31     24.71 o
  -5  14   1      136.77      112.90      5.96 o
  -4  14   1      103.73       99.05      4.03 o
  -3  14   1     1063.40     1031.91     10.86 o
  -2  14   1      496.87      554.11      6.90 o
  -1  14   1      482.50      461.07      5.26 o
   0  14   1     3391.54     3575.28     20.49 o
   1  14   1     1748.88     1734.62     11.63 o
   2  14   1       45.98       38.45      2.27 o
   3  14   1      451.81      482.27      6.48 o
   4  14   1       97.47      104.54      3.99 o
   5  14   1     1462.48     1505.01     21.08 o
   6  14   1        0.08        2.86      2.88 o
   7  14   1       81.17       95.28      6.45 o
   8  14   1       45.69       38.02      7.25 o
   9  14   1      323.21      321.96     14.40 o
  10  14   1      298.23      305.52     16.39 o
  11  14   1     1010.19     1048.93     71.48 o
  12  14   1        1.01       -7.88     14.17 o
  13  14   1      133.41      162.65     16.41 o
  14  14   1      125.52      143.46     16.39 o
  15  14   1       13.16       55.43     36.03 o
 -15  15   1       27.04       22.26     13.66 o
 -14  15   1       10.24       32.57     21.73 o
 -13  15   1      273.29      287.75     17.73 o
 -12  15   1      118.10      100.46     11.31 o
 -11  15   1      107.40       61.50     24.71 o
 -10  15   1     1159.19     1115.62     27.68 o
  -9  15   1        0.12        8.75      5.15 o
  -8  15   1      774.63      749.90     15.50 o
  -7  15   1      964.78      876.41     15.18 o
  -6  15   1      535.73      494.60     12.95 o
  -5  15   1        6.44        7.86      2.83 o
  -4  15   1        3.11       10.56      2.61 o
  -3  15   1       57.91       53.80      3.25 o
  -2  15   1      725.60      731.17      7.63 o
  -1  15   1       21.95       14.78      2.03 o
   0  15   1     2753.00     2700.29     18.37 o
   1  15   1        0.10        3.21      1.95 o
   2  15   1     3859.93     3828.92     27.90 o
   3  15   1     1062.58      995.17     10.83 o
   4  15   1       84.65       96.04      3.95 o
   5  15   1     1074.13     1008.56     14.44 o
   6  15   1        9.89       12.12      4.26 o
   7  15   1       61.54       58.93      5.64 o
   8  15   1       98.49       91.50      7.20 o
   9  15   1      249.37      248.38     13.92 o
  10  15   1        0.87       -2.95      5.89 o
  11  15   1      107.02       82.48     40.40 o
  12  15   1     1539.34     1594.82     44.86 o
  13  15   1       20.71      -10.42     20.65 o
  14  15   1      231.08      267.94     36.81 o
 -14  16   1       60.25       40.42     12.53 o
 -13  16   1      475.13      477.39     26.93 o
 -12  16   1      368.68      297.83     69.98 o
 -11  16   1       83.83       82.63     10.28 o
 -10  16   1      603.36      564.66     19.85 o
  -9  16   1      649.23      648.52     19.05 o
  -8  16   1        5.58        7.06      5.29 o
  -7  16   1      271.44      269.20     10.93 o
  -6  16   1       79.18       71.24      6.36 o
  -5  16   1       28.47       28.04      3.45 o
  -4  16   1     2367.53     2334.47     21.23 o
  -3  16   1     4729.62     4667.56     34.38 o
  -2  16   1     1897.20     1833.92     16.81 o
  -1  16   1     1390.58     1389.02     13.68 o
   0  16   1     1520.66     1501.44     13.40 o
   1  16   1      340.27      298.44      5.65 o
   2  16   1     2489.54     2434.00     18.94 o
   3  16   1      676.98      686.30      9.84 o
   4  16   1      341.25      338.08      7.04 o
   5  16   1       60.96       65.50      4.84 o
   6  16   1      174.06      152.80      8.79 o
   7  16   1        5.47        5.59      4.55 o
   8  16   1       10.62       -0.08      5.86 o
   9  16   1       12.35       14.69      7.65 o
  10  16   1      790.83      807.73     27.01 o
  11  16   1       11.18        5.68      8.47 o
  12  16   1      500.13      370.28    254.65 o
  13  16   1       19.64       27.28     11.25 o
  14  16   1       12.40       19.28     15.87 o
 -14  17   1        4.37      -16.35     22.84 o
 -13  17   1      365.22      370.64     43.30 o
 -12  17   1       16.23        6.75      7.90 o
 -11  17   1      141.24      124.79     12.31 o
 -10  17   1       74.81       79.47     10.30 o
  -9  17   1        2.60       11.72      6.59 o
  -8  17   1       25.17       28.64      5.93 o
  -7  17   1      333.36      274.77     11.26 o
  -6  17   1        0.40       -1.52      3.55 o
  -5  17   1       46.14       32.33      3.51 o
  -4  17   1      230.33      236.59      6.70 o
  -3  17   1      238.73      234.38      6.55 o
  -2  17   1        0.16        3.87      2.51 o
  -1  17   1      219.36      259.61      6.65 o
   0  17   1       63.09       71.81      4.02 o
   1  17   1       76.93       81.92      4.21 o
   2  17   1      847.10      831.53     10.98 o
   3  17   1      312.80      281.51      7.72 o
   4  17   1      876.81      841.60     12.30 o
   5  17   1      334.82      313.33     12.14 o
   6  17   1        0.16       -2.74      3.55 o
   7  17   1        0.28       -5.46      5.46 o
   8  17   1       21.99        8.16      8.68 o
   9  17   1      568.17      581.81     30.35 o
  10  17   1        9.55       32.04     15.03 o
  11  17   1      313.47      313.38     21.10 o
  12  17   1      329.80      337.18     23.59 o
  13  17   1       94.51      118.49     21.52 o
 -13  18   1        1.86        1.68     13.39 o
 -12  18   1     1688.13     1762.61     45.09 o
 -11  18   1      129.59      131.83     12.49 o
 -10  18   1      700.65      712.15     23.69 o
  -9  18   1       56.28       28.93     15.07 o
  -8  18   1      293.04      304.24     12.75 o
  -7  18   1       62.59       82.85      8.04 o
  -6  18   1       25.68       26.03      4.77 o
  -5  18   1      360.52      332.93      8.50 o
  -4  18   1       27.71       29.08      3.48 o
  -3  18   1       97.02       85.69      5.36 o
  -2  18   1        6.13       11.52      2.90 o
  -1  18   1      396.65      355.65      8.04 o
   0  18   1       13.89        7.38      2.37 o
   1  18   1        0.01       -3.06      3.06 o
   2  18   1      676.35      690.89     12.69 o
   3  18   1       56.32       35.15      4.24 o
   4  18   1     1880.46     1819.64     20.79 o
   5  18   1      349.24      340.88     10.41 o
   6  18   1      318.58      303.15     10.13 o
   7  18   1      307.09      306.88     12.61 o
   8  18   1      810.59      803.51     24.96 o
   9  18   1      348.20      381.04     27.43 o
  10  18   1      210.47      231.50     17.15 o
  11  18   1        5.45        7.96     15.23 o
  12  18   1        7.29        2.12      8.64 o
  13  18   1      110.68      134.22     23.33 o
 -13  19   1       38.92       51.44     13.42 o
 -12  19   1       16.26       19.73      9.88 o
 -11  19   1      522.59      564.63     25.64 o
 -10  19   1      268.51      292.21     17.58 o
  -9  19   1        7.20        0.74      6.64 o
  -8  19   1      114.74      104.35     14.50 o
  -7  19   1        2.09        0.13      4.82 o
  -6  19   1      536.95      519.04     13.06 o
  -5  19   1       23.22       14.45      4.24 o
  -4  19   1       19.51       22.29      3.91 o
  -3  19   1       19.23       21.65      3.85 o
  -2  19   1       29.33       22.64      5.23 o
  -1  19   1      825.33      836.82     12.70 o
   0  19   1     2254.48     2335.84     31.85 o
   1  19   1      321.22      319.17      8.85 o
   2  19   1      711.61      737.06     14.48 o
   3  19   1        4.73        3.38      3.97 o
   4  19   1      235.77      252.33      9.39 o
   5  19   1        2.78        4.58      5.27 o
   6  19   1      164.64      198.84     12.46 o
   7  19   1      137.77      134.25     10.41 o
   8  19   1        2.71       -4.32      6.23 o
   9  19   1      326.55      295.34     17.75 o
  10  19   1      288.60      324.41     22.31 o
  11  19   1      282.04      294.16     25.09 o
  12  19   1       30.92       50.60     12.19 o
 -12  20   1      261.78      303.10     20.77 o
 -11  20   1      536.79      596.01     27.00 o
 -10  20   1       79.19       45.43     11.68 o
  -9  20   1       34.29       26.37     13.91 o
  -8  20   1      292.08      312.64     18.89 o
  -7  20   1       97.50      113.81     11.52 o
  -6  20   1        0.27        4.28      6.23 o
  -5  20   1        2.61       11.36      5.17 o
  -4  20   1       29.03       31.27      5.93 o
  -3  20   1      161.02      171.12      7.94 o
  -2  20   1      305.08      321.22      9.87 o
  -1  20   1       34.80       53.07      6.06 o
   0  20   1     2768.74     2786.20     33.30 o
   1  20   1        0.03        2.58      4.42 o
   2  20   1       41.70       27.95      5.06 o
   3  20   1       82.24       83.40      6.81 o
   4  20   1       11.02        8.14      4.54 o
   5  20   1        7.62        1.98      6.75 o
   6  20   1        2.34       -1.92      6.87 o
   7  20   1      138.90      134.81     11.26 o
   8  20   1       59.90       72.78     10.42 o
   9  20   1       16.69       32.44     13.57 o
  10  20   1      801.94      818.46     31.00 o
  11  20   1      196.01      197.61     21.06 o
  12  20   1      269.60      298.81     23.01 o
 -12  21   1        0.33       28.44     20.68 o
 -11  21   1      204.76      220.66     19.42 o
 -10  21   1      170.11      144.79     20.11 o
  -9  21   1       67.28       75.84     17.65 o
  -8  21   1      367.98      366.57     16.68 o
  -7  21   1        2.12       18.67      7.11 o
  -6  21   1      432.18      442.35     20.77 o
  -5  21   1       14.68        8.61      7.85 o
  -4  21   1       37.19       24.94      5.22 o
  -3  21   1        2.22        5.43      4.61 o
  -2  21   1       56.91       54.89      6.44 o
  -1  21   1       76.08       64.29      6.43 o
   0  21   1      820.69      850.61     17.12 o
   1  21   1       76.31       65.98      6.16 o
   2  21   1      341.91      346.11     12.09 o
   3  21   1        5.56       11.19      4.35 o
   4  21   1       67.40       81.72      6.82 o
   5  21   1      859.14      851.42     26.18 o
   6  21   1       18.01       10.50      9.31 o
   7  21   1      897.31      914.60     24.68 o
   8  21   1      217.89      185.50     13.79 o
   9  21   1       35.22       19.59      7.66 o
  10  21   1      110.99       71.39     16.50 o
  11  21   1       19.28      -11.84     11.84 o
 -11  22   1     1120.43     1209.76     49.14 o
 -10  22   1      364.63      466.43     64.53 o
  -9  22   1      195.32      226.91     21.26 o
  -8  22   1      237.16      210.67     16.59 o
  -7  22   1        4.83        7.96      8.89 o
  -6  22   1       22.93       35.72      9.26 o
  -5  22   1       18.24       16.39      7.60 o
  -4  22   1        4.18        0.26      4.74 o
  -3  22   1        4.85       -4.43      4.43 o
  -2  22   1      111.12      117.94      9.32 o
  -1  22   1        4.78       -3.72      5.66 o
   0  22   1       91.33      102.38      7.48 o
   1  22   1        7.68       14.53      4.84 o
   2  22   1      202.42      218.11     11.33 o
   3  22   1       27.74       13.17      4.53 o
   4  22   1      193.92      200.09     10.85 o
   5  22   1       85.38       96.89     11.39 o
   6  22   1        5.58       -0.66      8.56 o
   7  22   1        6.24        2.99     15.57 o
   8  22   1        4.72       13.72      8.84 o
   9  22   1      748.17      780.06     28.51 o
  11  22   1       84.83       89.85     21.94 o
 -10  23   1      255.58      316.40     53.36 o
  -9  23   1      173.67      174.86     16.20 o
  -8  23   1      258.29      316.35     32.53 o
  -7  23   1      561.93      555.48     23.14 o
  -6  23   1      205.71      205.78     16.06 o
  -5  23   1        7.96       14.61      8.54 o
  -4  23   1       14.26       12.12      5.55 o
  -3  23   1      555.00      600.19     16.06 o
  -2  23   1      145.35      136.77     10.22 o
  -1  23   1       11.33        1.94      7.74 o
   0  23   1      125.06      118.69      8.05 o
   1  23   1     1360.66     1430.70     34.44 o
   2  23   1      597.96      549.89     16.80 o
   3  23   1      149.13      164.15     13.28 o
   4  23   1       65.44       50.72      7.39 o
   5  23   1      298.31      326.06     18.85 o
   6  23   1      641.24      661.23     24.97 o
   7  23   1      127.76      134.13     14.93 o
   8  23   1        0.74       24.02      9.83 o
   9  23   1      288.30      315.03     19.83 o
  10  23   1       84.41       81.09     26.50 o
 -10  24   1        9.52       24.56     25.02 o
  -9  24   1      160.50      175.03     21.32 o
  -8  24   1       32.17       12.03     10.58 o
  -7  24   1       48.83       61.44     12.07 o
  -6  24   1       12.53        8.39     10.69 o
  -5  24   1      267.43      265.19     58.26 o
  -4  24   1       48.61       50.63     12.26 o
  -3  24   1        0.37       -2.98      5.60 o
  -2  24   1      100.31       88.93      8.97 o
  -1  24   1       77.00       78.45      8.56 o
   0  24   1       68.92       94.78      9.52 o
   1  24   1        1.30       11.74      5.83 o
   2  24   1       51.37       46.73      7.84 o
   3  24   1       48.61       44.54      7.47 o
   4  24   1       14.94       13.34      5.73 o
   5  24   1      310.57      344.31     23.05 o
   6  24   1      413.96      370.95     23.57 o
   7  24   1       39.31       46.54     18.04 o
   8  24   1       43.66       54.48     19.04 o
   9  24   1      333.88      367.73     22.00 o
  -9  25   1       43.94       26.19     14.88 o
  -8  25   1       37.26       37.49     14.22 o
  -7  25   1      539.26      529.37     61.10 o
  -6  25   1        5.52      -13.37     14.49 o
  -5  25   1      236.77      231.53     28.31 o
  -4  25   1      169.48      168.29     11.35 o
  -3  25   1        1.04        1.87      7.21 o
  -2  25   1       91.84       77.39      9.01 o
  -1  25   1       25.65       36.53      6.98 o
   0  25   1       96.89       79.45      7.60 o
   1  25   1      152.91      142.05     10.94 o
   2  25   1      170.89      164.20     11.74 o
   3  25   1        0.12        4.19      6.41 o
   4  25   1       39.12       38.07     10.44 o
   5  25   1     1301.53     1233.30     40.95 o
   6  25   1        2.08        4.80     11.28 o
   7  25   1       94.42       86.76     16.25 o
   8  25   1       25.99       13.12     25.16 o
  -8  26   1      217.80      179.29     40.67 o
  -7  26   1       42.80       27.22     13.26 o
  -6  26   1       66.64       51.21     16.63 o
  -5  26   1       29.29       12.25     10.76 o
  -4  26   1       38.94       21.11      9.49 o
  -3  26   1      341.11      349.83     15.08 o
  -2  26   1       40.39       50.84      7.35 o
  -1  26   1      143.66      143.92     10.82 o
   0  26   1      131.65      197.60     19.34 o
   1  26   1       54.44       57.33      8.59 o
   2  26   1       24.91       25.96     14.10 o
   3  26   1      441.05      456.73     17.60 o
   4  26   1       79.92       84.64     16.41 o
   5  26   1        3.27        1.18      7.40 o
   6  26   1       17.76       -0.24     12.19 o
   7  26   1      396.48      425.12     27.78 o
  -6  27   1       44.19       29.20     13.26 o
  -5  27   1      671.43      754.23     30.46 o
  -4  27   1        6.08       -6.03     10.83 o
  -3  27   1       32.37        8.27     11.26 o
  -2  27   1      299.36      302.22     14.27 o
  -1  27   1       12.80       10.22      6.67 o
   0  27   1       92.63      103.75     11.99 o
   1  27   1       65.53       63.19      8.64 o
   2  27   1       27.31       16.18      8.50 o
   3  27   1      220.97      197.53     12.54 o
   4  27   1       32.27       12.98     10.03 o
   5  27   1      269.62      271.64     20.69 o
   6  27   1      112.63       60.51     13.13 o
  -4  28   1       63.19       86.00     13.09 o
  -3  28   1       28.64       27.60      7.16 o
  -2  28   1        0.23       -1.97      7.92 o
  -1  28   1       19.34       64.37     15.48 o
   0  28   1      403.74      398.26     19.00 o
   1  28   1        4.54        2.91     11.96 o
   2  28   1        0.27        3.29     10.98 o
   3  28   1      774.80      751.74     25.16 o
   4  28   1      313.24      316.88     20.83 o
   0  29   1       42.71       66.46     23.10 o
 -12   0   2      521.49      501.86     28.39 o
 -10   0   2      560.87      588.83     31.07 o
  -8   0   2       32.50       55.29      4.84 o
  -6   0   2      842.26      918.84     13.41 o
  -4   0   2      534.33      540.03      5.90 o
  -2   0   2    18322.13    19721.89    155.64 o
   0   0   2     7005.72     7665.96     53.09 o
   2   0   2     1819.71     1563.61     13.79 o
   4   0   2       40.67       30.36      1.68 o
   6   0   2    17488.46    18820.05    128.31 o
   8   0   2     1378.66     1510.27     21.65 o
  10   0   2     2239.44     2188.34     31.53 o
  12   0   2     1064.88     1194.06     32.78 o
  14   0   2      152.73      132.30     15.68 o
  16   0   2        9.98       13.83     10.06 o
 -15   1   2       43.07       42.13      8.95 o
 -14   1   2      170.12      119.35     11.65 o
 -13   1   2       64.73       59.93      5.74 o
 -12   1   2       89.09       88.04      5.45 o
 -11   1   2     3148.78     3153.44     25.79 o
 -10   1   2     2279.69     2249.43     19.63 o
  -9   1   2      886.33      864.35      9.63 o
  -8   1   2      921.96      792.43      8.26 o
  -7   1   2       92.27      122.88      2.83 o
  -6   1   2       69.29       62.16      2.13 o
  -5   1   2      182.42      145.40      2.35 o
  -4   1   2      296.18      289.97      3.28 o
  -3   1   2     7155.94     6896.11     36.81 o
  -2   1   2    13761.44    13634.23     84.63 o
  -1   1   2      124.26      205.50      2.06 o
   0   1   2      300.08      377.18      3.01 o
   1   1   2    22633.45    23547.58    127.28 o
   2   1   2    25361.42    25301.36    152.44 o
   3   1   2     2750.65     2900.44     15.35 o
   4   1   2      146.56      163.04      2.36 o
   5   1   2      765.63      886.75      7.35 o
   6   1   2     5061.07     5046.65     28.58 o
   7   1   2      256.06      305.19      4.36 o
   8   1   2      128.72      170.10      3.98 o
   9   1   2      524.08      499.01      7.50 o
  10   1   2      681.56      620.57      9.66 o
  11   1   2       20.19       29.22      3.86 o
  12   1   2     1428.91     1411.42     23.26 o
  13   1   2      424.26      445.17     16.88 o
  14   1   2     1155.91     1201.26     29.46 o
  15   1   2       13.54       10.78      7.17 o
  16   1   2        5.88        4.02      7.08 o
 -16   2   2       21.69       22.57      9.07 o
 -15   2   2        1.09       -5.26      7.34 o
 -14   2   2       97.26      115.75     12.61 o
 -13   2   2       17.47       23.80      4.75 o
 -12   2   2       31.84       34.85      7.06 o
 -11   2   2      859.45      821.61     13.36 o
 -10   2   2     1553.07     1500.07     16.35 o
  -9   2   2      406.32      409.76      6.16 o
  -8   2   2       41.23       68.19      2.35 o
  -7   2   2      570.89      547.59      5.55 o
  -6   2   2      726.32      736.77      6.37 o
  -5   2   2     4566.98     5047.96     27.24 o
  -4   2   2        1.97        8.97      0.86 o
  -3   2   2     4260.14     4306.79     22.50 o
  -2   2   2    13557.38    14060.22     79.88 o
  -1   2   2    14550.05    15148.47     74.02 o
   0   2   2        0.29        5.43      0.84 o
   1   2   2    54961.62    55376.64    252.79 o
   2   2   2    13489.41    13916.11     66.71 o
   3   2   2     1601.49     1612.23      9.75 o
   4   2   2       72.92       80.41      2.10 o
   5   2   2      453.95      395.34      4.55 o
   6   2   2      220.83      233.74      3.65 o
   7   2   2        5.15        1.85      1.18 o
   8   2   2     1228.53     1206.15     10.79 o
   9   2   2       67.17       40.59      2.88 o
  10   2   2     1353.93     1418.12     16.98 o
  11   2   2        2.66        0.64      3.13 o
  12   2   2      110.51      125.45      7.51 o
  13   2   2       74.98       37.69     10.71 o
  14   2   2       60.84       39.81      8.31 o
  15   2   2      108.60      106.40     10.65 o
  16   2   2       21.15       26.75      8.14 o
 -17   3   2       15.71       18.18     10.13 o
 -16   3   2      112.58       97.02     13.66 o
 -15   3   2       19.28       24.09      9.89 o
 -14   3   2       88.37      111.34     13.61 o
 -13   3   2      658.19      609.56     15.10 o
 -12   3   2      572.73      524.26     12.79 o
 -11   3   2        6.78        4.74      3.77 o
 -10   3   2       30.85       29.79      3.18 o
  -9   3   2     1581.98     1487.56     12.86 o
  -8   3   2      224.75      277.79      7.62 o
  -7   3   2      247.31      269.24      4.15 o
  -6   3   2     4841.77     4865.16     29.30 o
  -5   3   2     3085.16     3134.15     16.07 o
  -4   3   2      478.23      546.66      4.11 o
  -3   3   2     6434.27     7158.14     34.54 o
  -2   3   2    13212.05    13668.32     73.50 o
  -1   3   2      639.59      649.62      4.77 o
   0   3   2    26602.40    26772.27    131.36 o
   1   3   2     9438.29     9808.57     53.62 o
   2   3   2     9666.88    10446.70     72.57 o
   3   3   2     1342.58     1697.90      9.86 o
   4   3   2      355.87      400.77      3.64 o
   5   3   2        1.39        4.12      1.04 o
   6   3   2     1084.02     1263.12     11.68 o
   7   3   2      680.12      704.80      7.10 o
   8   3   2      693.49      749.95      8.05 o
   9   3   2        5.56       17.29      2.43 o
  10   3   2        9.17       12.42      2.76 o
  11   3   2     1156.84     1099.14     17.18 o
  12   3   2        5.05        1.16      4.53 o
  13   3   2      442.47      483.06     17.76 o
  14   3   2      315.58      296.67     15.15 o
  15   3   2        0.07       -1.44      6.78 o
  16   3   2      173.96      185.02     13.37 o
 -17   4   2        8.42       12.53     10.23 o
 -16   4   2       67.19       65.39     13.46 o
 -15   4   2       10.07        3.87      9.30 o
 -14   4   2      711.70      751.48     61.78 o
 -13   4   2      748.46      730.37     22.04 o
 -12   4   2      107.87       85.45      6.78 o
 -11   4   2       48.16       52.53      4.02 o
 -10   4   2       85.30       80.45      5.11 o
  -9   4   2      102.08       98.91      4.29 o
  -8   4   2      147.17      170.04      4.10 o
  -7   4   2      812.20      802.34      7.22 o
  -6   4   2      381.92      394.88      3.63 o
  -5   4   2      232.86      193.34      2.38 o
  -4   4   2      406.29      397.81      3.35 o
  -3   4   2    16237.21    16529.94     80.20 o
  -2   4   2       12.24       19.44      1.20 o
  -1   4   2     5445.59     5410.06     27.58 o
   0   4   2      442.86      486.22      4.09 o
   1   4   2     1109.20     1475.49      8.63 o
   2   4   2       13.25       30.98      1.36 o
   3   4   2      909.64      892.05      6.37 o
   4   4   2      158.80      158.53      2.46 o
   5   4   2      516.40      540.19      5.57 o
   6   4   2        5.02       14.49      1.46 o
   7   4   2      175.25      155.74      3.42 o
   8   4   2     1392.35     1345.88     12.65 o
   9   4   2      246.69      218.04      5.72 o
  10   4   2        1.53        1.33      2.44 o
  11   4   2      321.88      316.90      8.67 o
  12   4   2       16.55       22.80      5.09 o
  13   4   2       27.59       34.52      7.62 o
  14   4   2       20.59       14.07      7.11 o
  15   4   2        4.66        6.88     13.56 o
  16   4   2       48.74       56.75      9.87 o
 -17   5   2      112.52       97.23     16.24 o
 -16   5   2      102.29      127.08     17.10 o
 -15   5   2       84.37      101.23     15.39 o
 -14   5   2      318.97      358.61     18.93 o
 -13   5   2        5.48        9.00      6.25 o
 -12   5   2        1.91        2.07      3.50 o
 -11   5   2      826.05      811.86     14.38 o
 -10   5   2      161.45      166.22      6.69 o
  -9   5   2      624.26      641.17      7.48 o
  -8   5   2      580.93      642.25      6.35 o
  -7   5   2      322.99      361.40      4.33 o
  -6   5   2     2629.27     2841.43     16.06 o
  -5   5   2     1954.03     1802.92     10.54 o
  -4   5   2      665.05      664.04      5.24 o
  -3   5   2        0.35        0.35      0.83 o
  -2   5   2      786.97      916.13      7.45 o
  -1   5   2     2218.56     2216.40     14.18 o
   0   5   2     6958.45     7363.14     32.44 o
   1   5   2    21733.73    23709.44    106.65 o
   2   5   2    11327.48    12396.39     72.59 o
   3   5   2       18.99       16.25      1.25 o
   4   5   2     6154.48     7082.55     45.92 o
   5   5   2     2173.03     2165.60     13.92 o
   6   5   2        1.09        2.34      1.25 o
   7   5   2     1614.17     1547.00     11.92 o
   8   5   2       19.98       17.93      2.08 o
   9   5   2     1731.71     1662.22     22.08 o
  10   5   2      552.86      548.67      9.98 o
  11   5   2     1557.84     1545.46     22.84 o
  12   5   2       53.47       35.36      7.47 o
  13   5   2      142.65      150.74     12.03 o
  14   5   2       20.65       20.35      7.41 o
  15   5   2      425.97      483.29     28.16 o
  16   5   2        1.25       -3.05      7.10 o
 -17   6   2        7.94       24.66     13.07 o
 -16   6   2       26.74       10.93     11.75 o
 -15   6   2       36.14       48.29     11.00 o
 -14   6   2      145.34      131.60     21.64 o
 -13   6   2       78.72       75.56      9.93 o
 -12   6   2      380.72      338.20      9.24 o
 -11   6   2      138.73      128.09      4.97 o
 -10   6   2      267.63      294.86      5.83 o
  -9   6   2      311.31      319.60      5.47 o
  -8   6   2        4.17        0.09      1.33 o
  -7   6   2     1482.00     1610.23     11.57 o
  -6   6   2     6280.57     6482.65     32.26 o
  -5   6   2     4227.89     4179.39     21.74 o
  -4   6   2      264.33      239.30      2.96 o
  -3   6   2    14353.03    14608.34     66.51 o
  -2   6   2      383.22      407.80      4.06 o
  -1   6   2     3402.30     3391.32     18.33 o
   0   6   2       87.91       69.77      1.67 o
   1   6   2      534.62      621.34      4.56 o
   2   6   2       23.23       21.05      1.30 o
   3   6   2      609.00      648.63      5.45 o
   4   6   2     1265.73     1125.01      8.90 o
   5   6   2      237.81      271.61      3.90 o
   6   6   2      315.12      315.21      4.44 o
   7   6   2     4073.74     4013.49     29.81 o
   8   6   2      839.36      836.03      9.26 o
   9   6   2        6.17       16.59      2.92 o
  10   6   2      743.99      611.70     11.58 o
  11   6   2       84.35       82.79      6.79 o
  12   6   2      848.63      807.74     23.77 o
  13   6   2      163.95      173.41     12.92 o
  14   6   2       10.62        8.60      7.28 o
  15   6   2       51.83       44.49      9.36 o
  16   6   2      106.84      130.54     12.65 o
 -17   7   2      526.37      562.97     33.36 o
 -16   7   2       13.49       20.36     12.83 o
 -15   7   2      134.88      127.26     15.41 o
 -14   7   2       20.59       26.27      9.89 o
 -13   7   2        2.19        2.52      4.18 o
 -12   7   2      461.61      443.66     10.35 o
 -11   7   2        3.68        0.19      2.75 o
 -10   7   2      152.01      149.24      5.53 o
  -9   7   2     1007.78      997.26     13.60 o
  -8   7   2      543.91      596.18      8.84 o
  -7   7   2     3054.12     3078.49     19.41 o
  -6   7   2     1642.72     1609.55     10.74 o
  -5   7   2     3599.09     3986.73     22.17 o
  -4   7   2     1506.14     1649.46     10.15 o
  -3   7   2     6577.54     7029.91     34.75 o
  -2   7   2     1266.99     1237.74      7.76 o
  -1   7   2      812.19      858.80      5.81 o
   0   7   2      752.09      736.38      5.42 o
   1   7   2     2342.39     2533.92     12.88 o
   2   7   2     2589.94     2941.06     15.06 o
   3   7   2     3725.53     3842.52     21.84 o
   4   7   2     3400.70     4012.65     29.22 o
   5   7   2      332.48      312.50      4.62 o
   6   7   2     4668.92     4860.88     31.98 o
   7   7   2      440.51      488.18      6.41 o
   8   7   2     1534.82     1544.80     15.10 o
   9   7   2      355.60      390.68      8.18 o
  10   7   2      189.70      198.84      7.19 o
  11   7   2        9.25        2.62      4.02 o
  12   7   2      107.15      101.62     13.89 o
  13   7   2        0.76        2.30      6.59 o
  14   7   2       26.15       26.11      8.40 o
  15   7   2        0.84        2.55     12.46 o
  16   7   2       38.08       37.48      9.68 o
 -17   8   2      306.90      329.45     27.93 o
 -16   8   2       35.74       22.86     11.36 o
 -15   8   2      209.68      245.80     33.97 o
 -14   8   2      146.66      133.16      9.98 o
 -13   8   2       52.17       57.75      6.89 o
 -12   8   2        2.90        5.60      3.72 o
 -11   8   2      276.40      287.91      7.97 o
 -10   8   2       35.36       26.43      3.36 o
  -9   8   2      126.89      126.36      4.96 o
  -8   8   2      399.79      451.68      6.81 o
  -7   8   2        0.84        2.89      1.45 o
  -6   8   2      438.60      482.20      5.27 o
  -5   8   2     9561.30     9496.88     45.93 o
  -4   8   2      818.83      795.28      6.56 o
  -3   8   2     4698.62     4967.29     27.87 o
  -2   8   2     2192.60     2168.40     11.93 o
  -1   8   2      723.13      840.48      5.66 o
   0   8   2      257.39      277.53      3.23 o
   1   8   2       36.20       54.57      1.69 o
   2   8   2     1475.67     1527.36      8.74 o
   3   8   2     5628.51     5922.81     32.56 o
   4   8   2     2329.09     2636.67     17.46 o
   5   8   2       14.15       14.46      1.60 o
   6   8   2       10.51       17.05      2.11 o
   7   8   2      724.26      614.45      8.24 o
   8   8   2     1012.76      953.62     11.43 o
   9   8   2      744.74      675.74     13.32 o
  10   8   2       46.29       29.43      5.14 o
  11   8   2       39.38       59.47      8.21 o
  12   8   2      911.44      904.86     29.85 o
  13   8   2      252.16      223.18     16.34 o
  14   8   2      185.93      194.19     14.62 o
  15   8   2      666.26      722.32     25.60 o
  16   8   2        1.37        1.77      9.33 o
 -17   9   2      142.38      176.35     24.23 o
 -16   9   2       98.94       86.88     15.42 o
 -15   9   2       15.80       12.33      6.24 o
 -14   9   2        0.16        4.71      5.89 o
 -13   9   2        0.06       -1.32      5.49 o
 -12   9   2        1.12        2.60      3.94 o
 -11   9   2      573.97      563.92     12.92 o
 -10   9   2        7.64        6.68      3.27 o
  -9   9   2      349.70      393.17      9.18 o
  -8   9   2     3122.67     3152.07     30.96 o
  -7   9   2     1485.76     1491.95     13.26 o
  -6   9   2      521.39      567.44      6.28 o
  -5   9   2      203.36      227.58      3.45 o
  -4   9   2     1289.31     1373.15      9.46 o
  -3   9   2     2695.20     2701.39     16.30 o
  -2   9   2     3470.05     3541.32     17.71 o
  -1   9   2      271.77      242.44      2.93 o
   0   9   2     2135.79     2203.64     12.58 o
   1   9   2      954.43      994.65      6.77 o
   2   9   2      328.00      373.86      3.85 o
   3   9   2      118.90      193.88      3.18 o
   4   9   2     1018.81     1048.83      8.48 o
   5   9   2      320.44      282.62      4.35 o
   6   9   2       29.40       18.41      2.31 o
   7   9   2        1.91        9.15      2.79 o
   8   9   2      470.31      431.72      8.78 o
   9   9   2     2150.12     2090.79     26.20 o
  10   9   2       51.16       44.78      5.08 o
  11   9   2       36.28       22.27      7.40 o
  12   9   2      957.68      943.21     34.79 o
  13   9   2       41.96       54.97      9.87 o
  14   9   2      457.42      529.26     22.06 o
  15   9   2      418.45      436.64     20.91 o
  16   9   2      453.05      487.91     22.24 o
 -16  10   2       25.36       42.58     13.60 o
 -15  10   2        2.64        5.56      6.55 o
 -14  10   2       39.37       18.12      7.11 o
 -13  10   2        0.76       -5.25      5.25 o
 -12  10   2       96.81       68.56      7.70 o
 -11  10   2       45.71       45.93      5.77 o
 -10  10   2       46.90       35.93      4.81 o
  -9  10   2        0.89        3.45      2.84 o
  -8  10   2       27.78       19.88      3.28 o
  -7  10   2      390.97      422.40     12.68 o
  -6  10   2     4714.44     4700.99     30.06 o
  -5  10   2     4614.73     4771.68     26.02 o
  -4  10   2      709.20      741.29      6.89 o
  -3  10   2       22.16       79.67      2.49 o
  -2  10   2       42.11       75.69      1.98 o
  -1  10   2     2975.72     3204.82     16.29 o
   0  10   2        3.33       19.48      1.40 o
   1  10   2     1645.15     1743.88     10.45 o
   2  10   2      755.86      773.99      6.21 o
   3  10   2      944.02      925.07      6.99 o
   4  10   2     4752.04     5025.93     36.90 o
   5  10   2      199.72      210.06      4.66 o
   6  10   2     1414.56     1473.01     15.23 o
   7  10   2     1577.96     1595.37     28.03 o
   8  10   2       18.36       18.78      3.62 o
   9  10   2      787.75      757.10     14.46 o
  10  10   2       57.00       80.96      7.52 o
  11  10   2        2.05        1.33      6.04 o
  12  10   2      286.97      291.45     21.42 o
  13  10   2      301.58      338.19     20.92 o
  14  10   2       33.87       35.93     10.02 o
  15  10   2       20.87       30.97     10.50 o
 -16  11   2      228.46      238.09     23.12 o
 -15  11   2      126.07      112.77     11.08 o
 -14  11   2      218.43      207.68     13.81 o
 -13  11   2        0.34       -3.11      5.55 o
 -12  11   2        1.44        6.49      5.48 o
 -11  11   2       42.11       31.49      5.35 o
 -10  11   2       21.69       16.45      4.31 o
  -9  11   2       14.42        9.80      3.33 o
  -8  11   2       80.94       65.78      4.89 o
  -7  11   2      292.44      248.45      7.64 o
  -6  11   2     1793.84     1919.60     17.81 o
  -5  11   2     3679.65     3755.76     22.65 o
  -4  11   2       83.58      111.10      3.07 o
  -3  11   2       69.30       66.92      2.45 o
  -2  11   2      505.17      537.36      5.15 o
  -1  11   2      298.99      407.65      4.11 o
   0  11   2     3054.14     3165.20     16.55 o
   1  11   2       30.92       29.43      1.66 o
   2  11   2      329.08      323.85      4.10 o
   3  11   2      909.58      974.53      7.47 o
   4  11   2     3504.79     3641.89     28.59 o
   5  11   2     3894.36     3862.18     28.16 o
   6  11   2      507.61      468.42      7.96 o
   7  11   2      239.62      265.38      6.93 o
   8  11   2       17.09        6.75      3.37 o
   9  11   2      347.57      300.85      9.57 o
  10  11   2      156.73      111.39     10.57 o
  11  11   2       47.95       54.92      9.75 o
  12  11   2       46.39       37.90     16.53 o
  13  11   2       88.61       85.00     11.86 o
  14  11   2       34.05       50.32     10.47 o
  15  11   2      541.83      570.75     38.30 o
 -16  12   2       52.36       71.40     15.95 o
 -15  12   2       16.30       23.75      8.28 o
 -14  12   2      696.90      754.95     23.58 o
 -13  12   2      199.59      224.33     13.46 o
 -12  12   2      160.57      146.06     10.77 o
 -11  12   2       38.97       30.59      6.84 o
 -10  12   2      322.26      293.25     10.57 o
  -9  12   2      786.43      732.18     15.15 o
  -8  12   2       65.33       56.63      5.89 o
  -7  12   2      198.92      195.80      7.31 o
  -6  12   2      287.58      281.25      7.17 o
  -5  12   2       15.21       13.34      2.36 o
  -4  12   2     3070.44     3228.66     20.91 o
  -3  12   2     8661.35     8828.25     45.92 o
  -2  12   2      609.37      732.37      6.63 o
  -1  12   2       61.86       74.59      2.20 o
   0  12   2      850.82      991.73      7.53 o
   1  12   2     8474.14     8646.74     41.72 o
   2  12   2        0.38        3.67      1.40 o
   3  12   2      165.26      143.69      3.13 o
   4  12   2       72.22       72.85      2.77 o
   5  12   2      781.98      744.27     13.64 o
   6  12   2     1792.43     1684.75     16.94 o
   7  12   2      500.45      427.38      8.92 o
   8  12   2        7.77        3.65      3.45 o
   9  12   2        8.92        6.96      3.95 o
  10  12   2        0.38        5.58      6.52 o
  11  12   2      469.74      543.52     27.67 o
  12  12   2      218.52      238.18     20.22 o
  13  12   2      186.25      225.83     31.07 o
  14  12   2      259.64      261.46     18.44 o
  15  12   2       29.18       31.13     10.27 o
 -16  13   2      192.94      199.79     22.45 o
 -15  13   2        5.28       44.94     22.38 o
 -14  13   2      182.22      195.82     18.76 o
 -13  13   2        8.26        0.85      6.78 o
 -12  13   2       97.91       92.50     12.08 o
 -11  13   2        6.64       -2.75      6.97 o
 -10  13   2      399.25      446.98     14.38 o
  -9  13   2      141.10      123.04      7.66 o
  -8  13   2      271.35      261.75      9.84 o
  -7  13   2      853.22      777.25     13.48 o
  -6  13   2     2992.29     2977.43     28.86 o
  -5  13   2       16.49        5.48      2.77 o
  -4  13   2      998.34     1105.50     11.41 o
  -3  13   2       48.91       69.84      3.02 o
  -2  13   2     1633.53     1798.96     11.97 o
  -1  13   2     2194.56     2258.69     12.80 o
   0  13   2     1901.42     1812.51     12.45 o
   1  13   2     1175.38     1150.12      8.81 o
   2  13   2      371.98      332.83      4.45 o
   3  13   2       73.99       90.99      2.95 o
   4  13   2     1833.16     1695.56     14.27 o
   5  13   2      647.73      628.09     10.07 o
   6  13   2     1584.90     1560.58     17.16 o
   7  13   2     1364.23     1254.07     18.21 o
   8  13   2       18.84        4.75      4.73 o
   9  13   2        0.40       -2.41      6.57 o
  10  13   2      488.13      252.10    217.27 o
  11  13   2      424.88      439.65     26.03 o
  12  13   2        4.28        1.61      8.00 o
  13  13   2       31.65       17.10     10.42 o
  14  13   2       97.73      106.26     14.55 o
  15  13   2      479.22      498.81     65.82 o
 -15  14   2       65.65       84.72     17.85 o
 -14  14   2      355.83      340.34     18.46 o
 -13  14   2      358.86      386.15     17.34 o
 -12  14   2      167.77      173.83     13.09 o
 -11  14   2      187.56      158.69     12.31 o
 -10  14   2       44.17       40.55      8.15 o
  -9  14   2      232.43      236.64     11.11 o
  -8  14   2      399.35      361.71     12.26 o
  -7  14   2       48.47       55.41      4.83 o
  -6  14   2      128.11      138.98      6.69 o
  -5  14   2     1554.65     1603.22     17.76 o
  -4  14   2      252.32      254.84      6.05 o
  -3  14   2      416.57      442.09      6.68 o
  -2  14   2      357.66      344.26      5.28 o
  -1  14   2      547.21      612.57      6.07 o
   0  14   2      625.90      622.92      6.17 o
   1  14   2      686.00      725.54      7.21 o
   2  14   2       34.79       30.02      2.25 o
   3  14   2     3576.89     3362.21     24.20 o
   4  14   2      599.78      560.18      7.64 o
   5  14   2       83.95       89.14      4.60 o
   6  14   2     1025.86     1009.18     14.31 o
   7  14   2      747.50      766.50     14.82 o
   8  14   2      417.41      403.85     12.09 o
   9  14   2       90.41       83.93     10.35 o
  10  14   2      433.09      414.56     21.26 o
  11  14   2      138.94       98.16     49.35 o
  12  14   2       31.99       45.25     15.60 o
  13  14   2       27.25       31.55     10.74 o
  14  14   2      334.07      317.86     45.40 o
 -15  15   2      123.29      113.02     13.16 o
 -14  15   2       10.12       -5.64      8.89 o
 -13  15   2       99.98      118.84     16.66 o
 -12  15   2      126.41       99.13     11.53 o
 -11  15   2      255.22      149.48     67.43 o
 -10  15   2      180.51      191.13     12.87 o
  -9  15   2      222.00      223.15     12.50 o
  -8  15   2      238.47      233.30     10.22 o
  -7  15   2      331.22      292.28      9.02 o
  -6  15   2      499.96      529.54     13.45 o
  -5  15   2       53.93       73.43      4.07 o
  -4  15   2      758.03      699.81     10.72 o
  -3  15   2      378.67      372.65      7.21 o
  -2  15   2      109.58      115.06      4.01 o
  -1  15   2      210.72      257.51      4.57 o
   0  15   2     4950.13     4865.96     28.34 o
   1  15   2        0.20        7.07      2.07 o
   2  15   2      161.41      146.59      4.46 o
   3  15   2       16.88        7.47      2.52 o
   4  15   2      998.40      929.00     10.66 o
   5  15   2        0.43        3.03      3.57 o
   6  15   2      618.68      609.88     14.12 o
   7  15   2      127.66      136.97      7.40 o
   8  15   2      175.97      163.75     10.14 o
   9  15   2      289.20      298.45     16.08 o
  10  15   2       92.91       69.90     13.03 o
  11  15   2       68.39       66.02     12.30 o
  12  15   2      599.77      566.42     38.28 o
  13  15   2      125.53      111.32     21.50 o
  14  15   2       81.96       95.20     14.68 o
 -14  16   2       74.91       69.43     11.90 o
 -13  16   2      150.92      181.38     19.73 o
 -12  16   2      494.54      412.50     99.30 o
 -11  16   2      439.81      447.49     18.84 o
 -10  16   2      970.36      985.05     26.39 o
  -9  16   2      167.31      147.67     10.98 o
  -8  16   2        6.19        5.90      4.52 o
  -7  16   2      337.39      292.84     10.00 o
  -6  16   2       10.83       11.62      4.19 o
  -5  16   2      159.12      164.36      5.82 o
  -4  16   2        1.55        0.10      2.45 o
  -3  16   2      174.47      224.49      6.15 o
  -2  16   2       55.01       46.77      3.28 o
  -1  16   2      961.97      993.29     11.02 o
   0  16   2     1633.88     1644.97     16.05 o
   1  16   2        2.88        8.35      2.24 o
   2  16   2        3.97        6.99      2.40 o
   3  16   2      665.89      626.13      9.18 o
   4  16   2      224.83      258.54      5.90 o
   5  16   2      143.34      127.43      6.07 o
   6  16   2      797.55      730.30     15.21 o
   7  16   2      263.13      240.81     13.70 o
   8  16   2        1.36       -0.61      6.26 o
   9  16   2     1144.96     1108.89     31.94 o
  10  16   2      441.81      464.08     42.72 o
  11  16   2       15.93       34.78     14.60 o
  12  16   2      255.76      257.96     20.63 o
  13  16   2       18.39        3.32     13.32 o
  14  16   2        0.13        9.97     13.03 o
 -14  17   2       34.38       32.04     10.32 o
 -13  17   2      131.76      142.32     13.58 o
 -12  17   2       44.48       46.38      9.81 o
 -11  17   2      172.67      199.68     27.47 o
 -10  17   2       34.27       23.03      7.38 o
  -9  17   2     1235.90     1223.14     30.17 o
  -8  17   2       39.83       18.82      5.82 o
  -7  17   2      209.75      209.87     10.35 o
  -6  17   2       26.31       19.42      4.36 o
  -5  17   2     1028.78      998.96     14.58 o
  -4  17   2      148.63      155.52      5.82 o
  -3  17   2      138.84      183.19      6.15 o
  -2  17   2       26.16       17.67      2.80 o
  -1  17   2        0.06        5.01      2.62 o
   0  17   2      787.65      815.35     11.47 o
   1  17   2     1513.96     1530.34     17.95 o
   2  17   2     6187.22     6100.38     43.97 o
   3  17   2     3217.98     3220.67     26.82 o
   4  17   2      672.94      626.62      9.87 o
   5  17   2      237.21      240.19      8.19 o
   6  17   2       22.60       38.80      5.02 o
   7  17   2       10.46       21.61      7.69 o
   8  17   2       77.29       73.41      7.93 o
   9  17   2      120.11      132.82     12.61 o
  10  17   2        0.62       32.43     10.33 o
  11  17   2       33.16       52.91     11.99 o
  12  17   2      174.62      243.20     20.16 o
  13  17   2       74.22       30.39     16.59 o
 -14  18   2       15.90       34.57     12.85 o
 -13  18   2      253.85      274.97     20.80 o
 -12  18   2        0.05       -7.24      7.24 o
 -11  18   2     1832.67     1993.48     42.30 o
 -10  18   2      265.66      249.26     16.15 o
  -9  18   2      370.31      364.43     17.51 o
  -8  18   2      995.93      844.26     20.04 o
  -7  18   2        9.43       22.39      5.41 o
  -6  18   2      140.77      130.93      7.67 o
  -5  18   2       24.02       15.57      3.21 o
  -4  18   2        2.46        1.82      3.29 o
  -3  18   2      615.00      573.76     10.10 o
  -2  18   2      382.36      358.76      7.56 o
  -1  18   2     2215.57     2135.00     22.04 o
   0  18   2      726.85      678.12     16.11 o
   1  18   2     1956.13     1871.97     22.07 o
   2  18   2     2139.67     2134.30     25.53 o
   3  18   2       22.79       22.69      4.33 o
   4  18   2      145.06      118.32      5.93 o
   5  18   2      241.05      234.78      8.88 o
   6  18   2       47.38       64.19      6.16 o
   7  18   2        0.41        4.93      5.26 o
   8  18   2      107.71       98.12     10.94 o
   9  18   2      539.30      492.64     20.18 o
  10  18   2        0.24       -7.11      7.11 o
  11  18   2     1004.85     1090.60     39.39 o
  12  18   2      271.64      337.06     22.98 o
  13  18   2       14.98       24.14     14.81 o
 -13  19   2        6.22       10.22      8.73 o
 -12  19   2       84.15       73.32     15.02 o
 -11  19   2      440.15      470.77     22.92 o
 -10  19   2       14.12       34.12     10.41 o
  -9  19   2      958.07     1006.85     28.92 o
  -8  19   2      129.83      138.21     26.64 o
  -7  19   2      473.18      483.33     22.71 o
  -6  19   2      108.59      109.87      7.45 o
  -5  19   2      421.70      412.53     12.18 o
  -4  19   2      203.29      211.29      7.38 o
  -3  19   2       10.64        7.03      3.24 o
  -2  19   2     1066.02     1087.24     15.45 o
  -1  19   2      345.74      354.61      9.32 o
   0  19   2      720.18      724.64     28.38 o
   1  19   2      540.06      558.94     10.98 o
   2  19   2      145.30      159.54      7.52 o
   3  19   2     1301.03     1261.18     19.85 o
   4  19   2      143.71      144.27      7.90 o
   5  19   2       24.68       17.65      7.06 o
   6  19   2        0.02       -5.89      5.89 o
   7  19   2      152.05      174.93     12.18 o
   8  19   2      121.29      158.76     22.53 o
   9  19   2      139.17      110.47     14.53 o
  10  19   2        4.38       -9.10      9.10 o
  11  19   2       68.48       72.84     14.82 o
  12  19   2      387.47      390.65     41.39 o
 -13  20   2      155.21      136.78     22.44 o
 -12  20   2        1.72       -4.60     11.36 o
 -11  20   2      358.95      386.28     27.65 o
 -10  20   2      481.53      447.25     24.03 o
  -9  20   2        2.04        3.06      7.67 o
  -8  20   2      531.53      527.16     20.41 o
  -7  20   2        0.37       18.20      6.85 o
  -6  20   2      109.18      122.47     10.51 o
  -5  20   2        0.61       -1.64      4.83 o
  -4  20   2      154.17      153.36      8.20 o
  -3  20   2       29.08       27.97      4.54 o
  -2  20   2       18.53       14.94      5.31 o
  -1  20   2     1311.25     1241.07     19.49 o
   0  20   2      616.44      630.62     13.62 o
   1  20   2      385.60      334.96     10.74 o
   2  20   2      103.24      112.29      7.52 o
   3  20   2      137.40      140.02      8.17 o
   4  20   2     1158.09     1187.80     22.35 o
   5  20   2      249.62      255.19     14.04 o
   6  20   2      107.88      116.13     10.86 o
   7  20   2      367.48      389.15     27.14 o
   8  20   2      325.39      328.84     18.24 o
   9  20   2        0.79       13.29      8.60 o
  10  20   2      204.91      264.89     28.30 o
  11  20   2       47.05       75.32     17.04 o
  12  20   2       20.81       57.58     13.36 o
 -12  21   2       92.59      123.96     25.77 o
 -11  21   2       25.87       36.52     16.69 o
 -10  21   2       21.68       24.23     15.77 o
  -9  21   2       38.56       31.56     12.24 o
  -8  21   2      157.91      171.50     12.81 o
  -7  21   2        2.88       -2.67      7.90 o
  -6  21   2      171.62      159.28     12.40 o
  -5  21   2      226.09      185.96     14.55 o
  -4  21   2      124.71      107.94      7.38 o
  -3  21   2        3.94       13.93      4.29 o
  -2  21   2        2.87        4.56      4.36 o
  -1  21   2      207.73      207.18      9.05 o
   0  21   2      138.55      154.71      8.83 o
   1  21   2      645.91      633.57     14.51 o
   2  21   2      536.18      460.82     23.53 o
   3  21   2      121.99      105.93      8.16 o
   4  21   2      285.39      265.84     10.51 o
   5  21   2     1244.38     1245.73     58.72 o
   6  21   2      705.84      727.26     28.45 o
   7  21   2       18.30       27.92     10.06 o
   8  21   2       45.60       26.87      8.75 o
   9  21   2      538.07      553.28     54.18 o
  10  21   2       10.28       14.94     15.67 o
  11  21   2        2.18       -4.66     14.60 o
 -11  22   2      254.15      287.61     25.20 o
 -10  22   2       11.20        9.26     18.15 o
  -9  22   2      134.11      248.16     34.79 o
  -8  22   2      104.59      115.43     20.80 o
  -7  22   2        2.16       -1.26      9.35 o
  -6  22   2       17.36       20.53     10.74 o
  -5  22   2       10.13        7.75     13.11 o
  -4  22   2       16.50        3.65      5.98 o
  -3  22   2      173.83      159.21      9.62 o
  -2  22   2       63.82       70.68      7.67 o
  -1  22   2       60.50       68.75      7.27 o
   0  22   2      327.83      356.98     11.45 o
   1  22   2      677.90      638.54     17.60 o
   2  22   2      206.95      181.35     11.45 o
   3  22   2       57.31       62.23      7.12 o
   4  22   2       45.37       63.68      8.43 o
   5  22   2      199.87      183.38     14.84 o
   6  22   2      107.25       67.71     20.44 o
   7  22   2     1028.84      988.76     29.96 o
   8  22   2       57.08       57.65     11.32 o
   9  22   2       56.51       84.78     16.02 o
 -10  23   2      364.49      389.98     36.98 o
  -9  23   2      203.93      184.76     16.50 o
  -8  23   2        4.99       -3.31      8.79 o
  -7  23   2      164.27      168.49     19.26 o
  -6  23   2      744.62      709.84     43.95 o
  -5  23   2       29.47       43.55     16.16 o
  -4  23   2      122.02      114.19      9.26 o
  -3  23   2       79.59       83.32      8.73 o
  -2  23   2       96.59      101.15      9.94 o
  -1  23   2       96.50       92.71      8.82 o
   0  23   2       17.62       25.28      5.38 o
   1  23   2       33.28       26.89      5.93 o
   2  23   2      311.70      319.13     14.31 o
   3  23   2       56.37       56.46      7.44 o
   4  23   2      584.82      566.24     16.78 o
   5  23   2      137.14      169.58     15.13 o
   6  23   2      381.23      397.98     20.20 o
   7  23   2       74.20       76.19     12.25 o
   8  23   2       39.80       34.01     11.18 o
   9  23   2       16.94       11.23     14.45 o
 -10  24   2       32.76       25.48     19.72 o
  -9  24   2       94.34       62.28     12.34 o
  -8  24   2       73.94       58.31     16.41 o
  -7  24   2      242.35      215.80     26.80 o
  -6  24   2        6.52        1.51     10.79 o
  -5  24   2       61.06       84.27     17.16 o
  -4  24   2      358.57      366.74     14.24 o
  -3  24   2      130.56      145.22     10.87 o
  -2  24   2      393.18      380.53     14.48 o
  -1  24   2       23.32       29.55     10.86 o
   0  24   2      387.42      404.08     15.37 o
   1  24   2       49.24       59.61      8.07 o
   2  24   2       16.77       11.99      5.69 o
   3  24   2      404.76      412.64     15.38 o
   4  24   2        0.37       -0.61      5.61 o
   5  24   2      375.33      405.02     40.37 o
   6  24   2      276.48      289.23     37.65 o
   7  24   2      175.24      152.40     31.29 o
   8  24   2      297.38      285.98     19.99 o
   9  24   2       18.11       40.91     16.71 o
  -9  25   2        9.21       35.57     11.50 o
  -8  25   2      113.91      105.37     14.53 o
  -7  25   2        3.23       -1.43     11.33 o
  -6  25   2       86.84       97.65     16.13 o
  -5  25   2       72.22       84.45     14.67 o
  -4  25   2        8.39       -2.00      5.98 o
  -3  25   2      117.12      134.86     16.39 o
  -2  25   2       93.39       99.71     11.61 o
  -1  25   2      364.13      418.28     15.37 o
   0  25   2        3.43       17.98      5.92 o
   1  25   2        0.31       -5.06      5.44 o
   2  25   2     1040.34     1044.19     25.66 o
   3  25   2      206.48      216.77     12.51 o
   4  25   2      708.39      707.35     33.64 o
   5  25   2      371.48      369.53     24.00 o
   6  25   2      466.78      497.66     27.41 o
   7  25   2        1.83       -1.53     23.94 o
   8  25   2       16.88       -1.79     10.02 o
  -8  26   2        7.74      -19.22     23.21 o
  -7  26   2       54.18       50.54     26.37 o
  -6  26   2       27.57       34.07     12.95 o
  -5  26   2       29.15       44.87      9.77 o
  -4  26   2      210.23      230.70     27.11 o
  -3  26   2        9.11       11.05      8.66 o
  -2  26   2        7.24        2.95      5.85 o
  -1  26   2        4.74       30.25     15.26 o
   0  26   2      611.27      598.98     21.50 o
   1  26   2       14.32       16.68      6.64 o
   2  26   2        0.20       10.02      9.23 o
   3  26   2        0.38       -1.90      6.53 o
   4  26   2       71.88       87.08     12.55 o
   5  26   2        0.17        1.88     10.92 o
   6  26   2       96.09       63.04     25.65 o
   7  26   2        1.45      -13.15     13.15 o
  -6  27   2       59.52       25.40     13.39 o
  -5  27   2       36.96       60.74     20.99 o
  -4  27   2      329.12      327.10     19.17 o
  -3  27   2       10.59       26.91     16.28 o
  -2  27   2      445.80      505.08     18.55 o
  -1  27   2      220.16      245.28     14.50 o
   0  27   2       98.47      113.77     14.01 o
   1  27   2       25.36       28.02      7.46 o
   2  27   2      550.59      544.03     19.40 o
   3  27   2        4.87       14.06     12.41 o
   4  27   2        9.10       19.21     10.20 o
   5  27   2        5.94      -11.44     11.44 o
  -4  28   2       94.67       72.31     14.32 o
  -3  28   2        2.31       -3.31      4.87 o
  -2  28   2       39.87       29.39      7.62 o
  -1  28   2      140.37      164.13     13.39 o
   0  28   2       80.39       48.78     10.33 o
   1  28   2      120.88      131.47     12.97 o
   2  28   2      152.34      132.58     11.47 o
   3  28   2       52.41       40.27      8.56 o
 -13   0   3     1050.00     1127.24     34.49 o
 -11   0   3     1378.96     1348.42     33.92 o
  -9   0   3       89.66       65.72      4.36 o
  -7   0   3     1011.28      946.50      9.87 o
  -5   0   3     2351.70     2569.45     22.44 o
  -3   0   3     1436.82     1628.80     14.99 o
  -1   0   3    10998.90    11124.00     74.05 o
   1   0   3     7583.81     7875.73     52.94 o
   3   0   3      160.31      143.59      3.83 o
   5   0   3      940.19      990.84     11.25 o
   7   0   3       55.65       76.24      4.12 o
   9   0   3      243.41      283.32      9.75 o
  11   0   3      148.93      177.18      9.66 o
  13   0   3        7.48        4.88      9.03 o
  15   0   3        8.96       16.95     11.76 o
 -15   1   3       88.13       94.27     10.46 o
 -14   1   3       13.96       14.18      9.09 o
 -13   1   3        7.85        3.70      3.58 o
 -12   1   3       11.30        4.54      3.24 o
 -11   1   3     1894.74     1872.80     20.39 o
 -10   1   3     1986.14     1966.61     18.93 o
  -9   1   3     5444.66     5099.64     34.13 o
  -8   1   3      240.26      266.62      3.84 o
  -7   1   3     1333.53     1327.96      9.36 o
  -6   1   3      253.50      220.43      2.87 o
  -5   1   3     2679.59     2880.85     17.05 o
  -4   1   3     3722.49     3992.64     24.32 o
  -3   1   3      392.63      371.30      3.74 o
  -2   1   3    20126.03    20666.53    116.18 o
  -1   1   3    12553.50    13149.60     63.31 o
   0   1   3        0.68        1.46      0.84 o
   1   1   3      782.75      698.80      4.90 o
   2   1   3     1035.60     1115.01      7.71 o
   3   1   3       46.45       33.67      1.50 o
   4   1   3        3.62        8.23      1.07 o
   5   1   3     2496.37     2683.75     17.34 o
   6   1   3      144.52      140.22      3.21 o
   7   1   3      483.72      558.70      7.11 o
   8   1   3       19.63       18.20      2.57 o
   9   1   3      858.27      890.34     12.68 o
  10   1   3      261.51      275.51      7.38 o
  11   1   3     3185.76     3056.77     33.75 o
  12   1   3       13.49        9.66      6.38 o
  13   1   3      584.46      610.69     21.26 o
  14   1   3      140.39      138.19     12.35 o
  15   1   3        2.85       -0.22      7.19 o
  16   1   3      130.67      124.79     12.54 o
 -16   2   3       48.97       71.17     10.69 o
 -15   2   3      122.15      125.00     13.60 o
 -14   2   3        3.22        2.01      5.00 o
 -13   2   3      158.68      129.35     13.16 o
 -12   2   3     1176.23     1127.36     18.66 o
 -11   2   3     1743.89     1674.93     20.11 o
 -10   2   3       43.02       37.78      3.41 o
  -9   2   3     2107.34     2024.57     16.41 o
  -8   2   3       95.42       78.14      2.59 o
  -7   2   3        3.99        5.07      1.16 o
  -6   2   3      392.06      463.55      4.50 o
  -5   2   3     3009.24     3219.76     18.13 o
  -4   2   3     1014.11     1171.28      8.13 o
  -3   2   3     2426.78     2387.40     14.61 o
  -2   2   3     6296.14     6352.26     35.10 o
  -1   2   3    17761.79    18560.09    107.28 o
   0   2   3    13852.91    14466.04     68.81 o
   1   2   3     2562.81     2607.62     13.22 o
   2   2   3     2586.18     2759.41     17.03 o
   3   2   3        8.76        6.94      0.96 o
   4   2   3      863.18      888.57      7.12 o
   5   2   3      113.73      110.81      2.77 o
   6   2   3       14.21       29.05      1.92 o
   7   2   3      249.20      274.93      4.97 o
   8   2   3      634.93      550.82      8.37 o
   9   2   3      378.09      344.41      7.65 o
  10   2   3       91.74      101.68      5.30 o
  11   2   3     1049.78     1053.12     16.02 o
  12   2   3       51.49       53.24      8.56 o
  13   2   3      187.66      206.54     17.60 o
  14   2   3       66.10       48.51      9.43 o
  15   2   3       68.48       69.10     10.35 o
  16   2   3       19.58       29.64      9.11 o
 -17   3   3      116.01      132.96     14.70 o
 -16   3   3        5.81       -1.20      8.76 o
 -15   3   3        0.08        0.39      8.50 o
 -14   3   3       26.43       36.66      7.12 o
 -13   3   3       19.58       10.23      4.84 o
 -12   3   3      242.78      227.06      9.20 o
 -11   3   3      451.93      423.73      9.54 o
 -10   3   3     1688.21     1706.09     15.62 o
  -9   3   3    10130.06     9676.33     58.27 o
  -8   3   3       11.20        5.17      1.33 o
  -7   3   3      472.94      469.19      4.56 o
  -6   3   3     6634.83     6529.97     34.19 o
  -5   3   3      685.34      920.98      6.62 o
  -4   3   3     8807.33     9418.10     49.84 o
  -3   3   3     9957.70    10369.72     57.30 o
  -2   3   3        5.05       11.62      1.17 o
  -1   3   3     1885.25     1903.63     10.43 o
   0   3   3        3.85       -0.79      0.79 o
   1   3   3     3425.17     3495.85     17.22 o
   2   3   3     2038.76     2057.16     11.77 o
   3   3   3       22.59       45.36      1.68 o
   4   3   3     2666.11     2881.89     16.61 o
   5   3   3       45.41       31.38      1.71 o
   6   3   3      820.86      807.80      8.32 o
   7   3   3      239.97      260.11      4.63 o
   8   3   3       11.86       24.16      2.80 o
   9   3   3        0.07        0.43      2.49 o
  10   3   3      117.18      108.91      5.48 o
  11   3   3       16.01        5.87      6.15 o
  12   3   3        5.62       16.96      6.87 o
  13   3   3      890.37      957.03     26.96 o
  14   3   3      163.07      178.70     13.46 o
  15   3   3       40.87       29.56     13.64 o
  16   3   3      125.51      128.38     12.93 o
 -17   4   3       69.59       80.42     13.47 o
 -16   4   3       70.41       75.14     13.16 o
 -15   4   3        4.10        3.25      8.90 o
 -14   4   3        5.24        9.67      6.80 o
 -13   4   3       77.82       78.80      8.64 o
 -12   4   3     1364.37     1323.79     23.86 o
 -11   4   3      534.01      519.81      8.98 o
 -10   4   3       12.79        7.02      2.39 o
  -9   4   3      587.28      604.98      7.25 o
  -8   4   3      612.18      537.45      5.40 o
  -7   4   3       24.04       31.75      1.60 o
  -6   4   3     4483.13     4135.91     22.26 o
  -5   4   3        0.77        6.84      0.97 o
  -4   4   3     1046.99      986.71      7.60 o
  -3   4   3        1.82        8.59      1.07 o
  -2   4   3     1234.32     1122.63      8.05 o
  -1   4   3        1.04        2.33      0.94 o
   0   4   3      858.00      978.77      6.26 o
   1   4   3      549.33      705.18      4.86 o
   2   4   3     2975.18     3269.31     17.19 o
   3   4   3     2707.16     2825.56     17.85 o
   4   4   3       54.05      104.53      2.89 o
   5   4   3     3250.82     3284.99     23.29 o
   6   4   3     4397.75     4746.49     35.76 o
   7   4   3      328.93      337.69      5.43 o
   8   4   3      782.56      729.14     11.33 o
   9   4   3      131.31      117.99      5.49 o
  10   4   3      328.53      327.98      8.32 o
  11   4   3       51.62       60.37      5.32 o
  12   4   3      384.08      326.71     15.84 o
  13   4   3        0.24       -5.02      6.09 o
  14   4   3      311.88      302.53     16.55 o
  15   4   3      299.20      348.74     31.93 o
  16   4   3       81.14       86.41     11.71 o
 -17   5   3       24.87       18.90     12.10 o
 -16   5   3       92.35       89.53     15.41 o
 -15   5   3        3.23       -5.08      7.20 o
 -14   5   3        1.75        7.97      6.83 o
 -13   5   3       45.60       35.25      8.22 o
 -12   5   3       24.53       22.11      3.98 o
 -11   5   3      232.28      232.52      6.66 o
 -10   5   3      880.96      836.28      9.03 o
  -9   5   3      538.91      535.93      6.49 o
  -8   5   3     7950.85     7933.50     43.39 o
  -7   5   3     1521.94     1653.46     11.40 o
  -6   5   3     1211.91     1136.15      8.18 o
  -5   5   3      178.70      213.67      3.13 o
  -4   5   3      935.13     1037.06      7.94 o
  -3   5   3    11380.31    11561.35     61.26 o
  -2   5   3      125.38       97.55      2.30 o
  -1   5   3      271.61      296.63      2.97 o
   0   5   3      275.87      265.74      3.30 o
   1   5   3       30.55       41.73      1.37 o
   2   5   3     3774.23     3871.93     19.42 o
   3   5   3        3.56        2.31      1.03 o
   4   5   3     1695.04     1706.74     14.51 o
   5   5   3       49.84       46.69      1.98 o
   6   5   3      167.82      154.55      3.51 o
   7   5   3     1173.52     1260.66     12.87 o
   8   5   3       47.67       51.05      3.87 o
   9   5   3        6.39       19.46      3.35 o
  10   5   3      341.94      316.55      8.46 o
  11   5   3       43.63       37.99      5.87 o
  12   5   3     1805.57     1713.97     48.00 o
  13   5   3       32.85       39.29      8.59 o
  14   5   3      195.76      232.77     15.54 o
  15   5   3       65.89       41.19      9.45 o
  16   5   3       31.15       46.46     15.05 o
 -17   6   3       62.09       66.49     15.12 o
 -16   6   3      273.55      329.16     24.71 o
 -15   6   3      138.81      127.30     15.06 o
 -14   6   3       72.63       81.55     10.98 o
 -13   6   3       13.53       13.27      7.07 o
 -12   6   3       43.50       48.13      4.45 o
 -11   6   3        1.61       -1.10      2.38 o
 -10   6   3        9.58        5.85      2.36 o
  -9   6   3       13.60       24.43      2.26 o
  -8   6   3      620.09      552.24      6.69 o
  -7   6   3       82.36      129.76      3.01 o
  -6   6   3     6389.26     6271.76     33.30 o
  -5   6   3     1515.89     1593.68     11.25 o
  -4   6   3    12849.37    13508.57     71.09 o
  -3   6   3      259.87      197.01      3.29 o
  -2   6   3      312.20      350.77      3.89 o
  -1   6   3      923.40      987.38      6.24 o
   0   6   3      585.06      624.50      5.06 o
   1   6   3     4977.42     5478.02     24.78 o
   2   6   3      296.17      255.79      3.28 o
   3   6   3     1090.05     1119.63      8.48 o
   4   6   3    10582.96    11588.04     75.09 o
   5   6   3      257.14      274.91      4.64 o
   6   6   3     3937.32     3754.31     23.91 o
   7   6   3      847.41      878.18     10.69 o
   8   6   3     1402.37     1298.18     18.03 o
   9   6   3     1770.18     1783.78     23.34 o
  10   6   3      199.94      200.18      8.17 o
  11   6   3        9.41        9.37      5.17 o
  12   6   3       54.32       51.43      9.68 o
  13   6   3       70.86       69.43     16.61 o
  14   6   3        4.75        4.04      9.81 o
  15   6   3       15.67       21.06      9.42 o
  16   6   3      142.46      178.34     15.42 o
 -17   7   3       47.14       71.81     16.36 o
 -16   7   3      225.95      240.50     19.90 o
 -15   7   3       91.90       86.76     14.99 o
 -14   7   3      143.29      155.05     14.32 o
 -13   7   3        0.64        2.44      6.68 o
 -12   7   3       27.69       27.92      4.16 o
 -11   7   3       74.85       68.38      4.38 o
 -10   7   3      289.06      298.05      7.21 o
  -9   7   3      230.35      227.41      5.36 o
  -8   7   3     1534.74     1489.02     13.23 o
  -7   7   3        3.31        0.49      1.43 o
  -6   7   3     6631.92     7076.41     38.45 o
  -5   7   3       11.76       23.61      1.77 o
  -4   7   3      185.73      193.13      3.48 o
  -3   7   3       40.27       49.69      2.13 o
  -2   7   3       34.99       47.23      1.76 o
  -1   7   3     2679.84     3173.15     16.22 o
   0   7   3      395.51      476.31      4.16 o
   1   7   3     1426.44     1644.52      9.27 o
   2   7   3       75.72       86.25      2.11 o
   3   7   3      158.69      251.93      3.64 o
   4   7   3      894.20      833.40      7.52 o
   5   7   3     1247.76     1255.60     11.39 o
   6   7   3     1852.04     1742.95     27.57 o
   7   7   3      100.68      127.60      4.51 o
   8   7   3      228.51      220.30      6.50 o
   9   7   3       50.66       22.91      4.07 o
  10   7   3       95.96       90.83      6.46 o
  11   7   3       46.25       27.84      9.73 o
  12   7   3       95.42       91.12     10.65 o
  13   7   3       27.07       23.69     13.72 o
  14   7   3       14.42        6.04      7.90 o
  15   7   3       32.72       38.31     10.00 o
  16   7   3      171.28      175.98     15.28 o
 -17   8   3        0.51       -2.20     13.29 o
 -16   8   3      738.09      728.35     39.77 o
 -15   8   3        3.27        2.97      9.57 o
 -14   8   3     1094.34     1163.77     40.05 o
 -13   8   3       66.00       64.15      6.97 o
 -12   8   3        6.69        2.03      3.77 o
 -11   8   3      692.96      693.19     12.26 o
 -10   8   3       64.29       57.16      4.20 o
  -9   8   3      125.16      101.20      5.08 o
  -8   8   3       21.39       31.91      2.72 o
  -7   8   3      338.55      340.88      5.02 o
  -6   8   3       63.18       33.22      2.08 o
  -5   8   3     3759.90     3753.85     21.75 o
  -4   8   3    14216.31    14234.36     73.50 o
  -3   8   3     1493.19     1704.06     11.64 o
  -2   8   3        0.24        5.36      1.09 o
  -1   8   3        4.50       18.02      1.36 o
   0   8   3      692.55      752.73      5.54 o
   1   8   3     1735.59     1880.53     10.37 o
   2   8   3       16.24       30.94      1.44 o
   3   8   3     4366.46     4985.34     30.12 o
   4   8   3      739.41      904.38      8.39 o
   5   8   3     1280.86     1298.45     10.66 o
   6   8   3     2212.87     2153.13     25.85 o
   7   8   3      798.92      708.52     11.44 o
   8   8   3     2606.46     2538.91     28.83 o
   9   8   3      287.78      280.06      9.80 o
  10   8   3      127.43      108.75      8.33 o
  11   8   3       93.29      110.62     11.38 o
  12   8   3       57.39       49.80      9.13 o
  13   8   3       82.98       86.18     13.26 o
  14   8   3       82.22       65.44     10.98 o
  15   8   3      182.18      170.10     34.68 o
 -17   9   3      265.33      270.18     27.28 o
 -16   9   3      210.02      239.65     21.11 o
 -15   9   3       12.19       -4.63      9.71 o
 -14   9   3       89.34       88.32     12.85 o
 -13   9   3        5.08        6.54      6.45 o
 -12   9   3      114.17      112.49      7.53 o
 -11   9   3      312.64      282.59     11.42 o
 -10   9   3       22.74       19.22      3.57 o
  -9   9   3       66.35       64.44      4.75 o
  -8   9   3      209.37      199.82      6.48 o
  -7   9   3      344.83      331.74      5.60 o
  -6   9   3      996.22      990.01      9.55 o
  -5   9   3     4753.90     4905.99     26.53 o
  -4   9   3     1247.17     1189.52      9.38 o
  -3   9   3      232.98      220.07      3.35 o
  -2   9   3      431.29      485.55      4.59 o
  -1   9   3     1691.51     1900.37     14.55 o
   0   9   3       98.30      111.37      2.40 o
   1   9   3        2.65        2.84      0.90 o
   2   9   3     2178.80     2386.17     13.02 o
   3   9   3     4475.87     4906.74     29.32 o
   4   9   3      493.64      449.87      6.40 o
   5   9   3      933.55      957.64      9.26 o
   6   9   3     3392.49     3407.01     31.84 o
   7   9   3       42.32       38.78      3.24 o
   8   9   3      169.57      190.12      7.62 o
   9   9   3     1962.11     1920.07     28.77 o
  10   9   3        3.97        6.40      4.77 o
  11   9   3       54.32       46.03      8.82 o
  12   9   3       33.02       21.01      9.94 o
  13   9   3        3.33        1.17      8.74 o
  14   9   3       40.04       15.83      9.04 o
  15   9   3      495.24      523.11     23.88 o
 -16  10   3      297.25      321.21     24.43 o
 -15  10   3      175.86      181.99     29.50 o
 -14  10   3        0.95       -2.79     10.62 o
 -13  10   3      517.40      551.87     18.50 o
 -12  10   3       54.00       42.16      6.95 o
 -11  10   3      226.08      190.81      8.45 o
 -10  10   3        0.06       -3.32      3.32 o
  -9  10   3        1.29       -0.53      2.65 o
  -8  10   3      300.67      330.68      8.23 o
  -7  10   3       24.19       22.73      3.48 o
  -6  10   3     1552.91     1627.66     13.73 o
  -5  10   3     1371.85     1402.60     11.55 o
  -4  10   3      612.31      639.84      7.36 o
  -3  10   3     1960.40     2007.87     12.54 o
  -2  10   3     5727.71     6418.84     31.51 o
  -1  10   3      675.87      634.93      6.28 o
   0  10   3     3401.95     3559.85     18.31 o
   1  10   3      200.23      222.74      3.20 o
   2  10   3      107.08      146.62      2.56 o
   3  10   3      158.87      122.22      2.97 o
   4  10   3      661.24      624.04      6.22 o
   5  10   3      993.05     1034.73     10.67 o
   6  10   3      945.48      958.18     11.09 o
   7  10   3     1423.53     1522.44     30.00 o
   8  10   3      464.28      444.12     15.57 o
   9  10   3       42.55       76.38      8.89 o
  10  10   3      365.78      332.02     21.44 o
  11  10   3        2.16       -1.22      6.69 o
  12  10   3       83.03       74.58     11.01 o
  13  10   3      215.51      240.79     16.72 o
  14  10   3      125.05      159.41     14.98 o
  15  10   3       24.46       20.10      9.87 o
 -16  11   3        4.04        4.56     11.16 o
 -15  11   3        0.26       -2.30     10.39 o
 -14  11   3        1.00        4.04      8.85 o
 -13  11   3      405.95      436.55     15.96 o
 -12  11   3      230.66      232.88     12.34 o
 -11  11   3       10.89        6.18      4.26 o
 -10  11   3        4.26        7.29      3.72 o
  -9  11   3      121.73      137.57      6.45 o
  -8  11   3      149.71      155.55      7.41 o
  -7  11   3     1564.99     1504.68     20.06 o
  -6  11   3        0.21       -0.45      2.28 o
  -5  11   3     2910.53     3152.33     23.03 o
  -4  11   3       53.70       66.93      2.73 o
  -3  11   3      672.36      647.08      6.32 o
  -2  11   3     3229.73     3483.80     19.04 o
  -1  11   3      254.95      258.33      3.61 o
   0  11   3      427.34      366.75      4.49 o
   1  11   3      972.10     1057.13      7.97 o
   2  11   3     1997.67     2186.44     12.65 o
   3  11   3      578.84      601.40      6.13 o
   4  11   3     1153.22     1188.05     10.69 o
   5  11   3      100.33      148.69      4.82 o
   6  11   3      992.57      848.09     11.24 o
   7  11   3      727.29      702.39     14.71 o
   8  11   3       17.92       14.17      3.71 o
   9  11   3      353.43      301.16     87.45 o
  10  11   3        9.91        9.61      8.17 o
  11  11   3      342.90      390.08     31.32 o
  12  11   3      491.36      515.39     26.41 o
  13  11   3       77.59       50.96     15.54 o
  14  11   3        5.75       20.94     17.04 o
  15  11   3       10.64        7.63     18.28 o
 -16  12   3       58.29       46.34     14.64 o
 -15  12   3      191.04      165.52     24.67 o
 -14  12   3        0.94        0.59      7.89 o
 -13  12   3      285.40      280.44     14.17 o
 -12  12   3      314.47      324.54     14.54 o
 -11  12   3      294.59      306.46     14.19 o
 -10  12   3       36.81       34.68      5.47 o
  -9  12   3      159.55      163.60      7.81 o
  -8  12   3      237.92      251.91      8.78 o
  -7  12   3        1.22        0.16      2.65 o
  -6  12   3      720.98      690.01     11.86 o
  -5  12   3      366.34      369.05      9.36 o
  -4  12   3       53.98       44.15      2.50 o
  -3  12   3      411.94      430.92      5.28 o
  -2  12   3     1662.97     1761.87     11.61 o
  -1  12   3      699.95      640.19      5.94 o
   0  12   3      880.73      951.08      8.24 o
   1  12   3     3362.92     3433.25     19.35 o
   2  12   3      703.63      730.55      6.43 o
   3  12   3     1255.18     1197.57      9.97 o
   4  12   3       21.80       33.84      2.37 o
   5  12   3       32.36       33.55      3.39 o
   6  12   3     1088.24     1082.65     13.41 o
   7  12   3     1117.82      993.17     16.85 o
   8  12   3       64.07       61.03      6.42 o
   9  12   3      730.81      703.73     30.21 o
  10  12   3      172.82      171.90     37.69 o
  11  12   3       89.42       79.11     26.74 o
  12  12   3        0.23        4.54      7.82 o
  13  12   3      320.26      351.51     21.04 o
  14  12   3       50.61       58.07     11.96 o
  15  12   3       50.54       25.78     10.33 o
 -16  13   3        1.86      -10.69     10.69 o
 -15  13   3        7.22       13.45     15.84 o
 -14  13   3       18.41       14.58      9.44 o
 -13  13   3        4.32       14.55      7.00 o
 -12  13   3      167.21      160.02     12.32 o
 -11  13   3       23.63       25.42      7.46 o
 -10  13   3      242.64      280.14     13.86 o
  -9  13   3      210.65      204.76      9.16 o
  -8  13   3        1.01        0.17      3.62 o
  -7  13   3       96.52      101.61      5.77 o
  -6  13   3      603.89      579.59     11.40 o
  -5  13   3       18.87       10.36      3.16 o
  -4  13   3       75.53       95.88      3.96 o
  -3  13   3      796.91      775.44      8.32 o
  -2  13   3     3817.21     4117.54     23.84 o
  -1  13   3      743.08      761.35      6.86 o
   0  13   3        6.04        1.25      1.42 o
   1  13   3     6203.13     5928.25     29.08 o
   2  13   3        0.97        4.36      1.54 o
   3  13   3     4863.65     4795.10     30.73 o
   4  13   3      592.61      654.58      8.25 o
   5  13   3       85.22       88.77      4.58 o
   6  13   3      900.07      874.73     15.03 o
   7  13   3      155.31      149.37      7.92 o
   8  13   3      160.19      152.51      9.53 o
   9  13   3       31.70       56.54     11.83 o
  10  13   3       46.43       21.96      8.51 o
  11  13   3      140.09      119.38     14.68 o
  12  13   3        0.02        4.97     14.48 o
  13  13   3      421.01      473.76     23.96 o
  14  13   3      409.65      452.23     24.06 o
 -15  14   3        4.60        3.71     10.48 o
 -14  14   3       44.48        4.47     10.64 o
 -13  14   3       25.57       11.84      7.50 o
 -12  14   3        8.35       12.01      6.63 o
 -11  14   3      306.72      329.29     15.65 o
 -10  14   3      246.38      234.08     13.90 o
  -9  14   3       57.68       43.26      5.89 o
  -8  14   3      107.04       84.88      6.88 o
  -7  14   3        9.16       12.34      3.34 o
  -6  14   3       98.98       99.78      6.45 o
  -5  14   3       39.42       37.89      3.14 o
  -4  14   3      268.92      240.35      6.06 o
  -3  14   3       38.41       37.90      2.86 o
  -2  14   3      722.92      765.82      8.51 o
  -1  14   3     1759.82     1749.97     12.31 o
   0  14   3     2430.20     2205.90     14.69 o
   1  14   3     1895.00     1829.07     12.95 o
   2  14   3       73.92       78.92      3.22 o
   3  14   3      114.72      124.45      4.32 o
   4  14   3     1238.17     1311.40     13.00 o
   5  14   3     1086.87     1071.26     13.78 o
   6  14   3       56.66       66.36      5.26 o
   7  14   3      458.27      431.63     10.27 o
   8  14   3        1.55       -4.54      4.54 o
   9  14   3       87.57      104.73     12.78 o
  10  14   3      433.22      421.28     21.69 o
  11  14   3      197.04      147.69     86.05 o
  12  14   3      293.63      313.51     28.32 o
  13  14   3       52.49       49.75     11.86 o
  14  14   3       19.09       36.29     11.12 o
 -15  15   3        8.71       14.42     12.44 o
 -14  15   3        1.29       12.68     10.55 o
 -13  15   3        6.45        2.66      7.31 o
 -12  15   3        5.35        3.88      6.84 o
 -11  15   3      599.69      473.28    122.83 o
 -10  15   3      152.90      163.80     12.60 o
  -9  15   3      361.11      384.90     14.64 o
  -8  15   3       22.68       20.37      5.16 o
  -7  15   3      196.72      194.59      8.01 o
  -6  15   3       29.07       31.07      4.28 o
  -5  15   3      214.18      227.10      6.32 o
  -4  15   3      104.32      131.36      5.21 o
  -3  15   3      367.33      323.46      7.27 o
  -2  15   3     3651.82     3518.16     26.06 o
  -1  15   3     1023.96     1010.37     10.59 o
   0  15   3      178.95      152.00      3.93 o
   1  15   3       38.22       37.38      2.61 o
   2  15   3      492.01      483.51      6.60 o
   3  15   3     1003.40     1015.79     11.01 o
   4  15   3      341.33      366.77      7.04 o
   5  15   3      233.59      240.55      7.34 o
   6  15   3      821.03      778.44     15.50 o
   7  15   3        9.39       11.20      4.37 o
   8  15   3      393.09      340.86     14.07 o
   9  15   3      367.69      371.28     41.52 o
  10  15   3       36.96       48.17     17.48 o
  11  15   3      173.41      202.11     30.07 o
  12  15   3      275.35      124.20    142.48 o
  13  15   3        0.24       -8.88      8.88 o
  14  15   3        4.12        1.38     10.08 o
 -15  16   3       52.04       16.07     13.87 o
 -14  16   3      332.45      364.78     26.35 o
 -13  16   3      381.45      395.52     18.93 o
 -12  16   3       67.01       19.41     13.71 o
 -11  16   3       85.61       85.63     14.92 o
 -10  16   3       66.13       68.07     12.91 o
  -9  16   3      376.50      358.80     14.77 o
  -8  16   3      149.32      159.50      9.19 o
  -7  16   3       58.15       51.07      5.83 o
  -6  16   3       44.18       50.66      5.52 o
  -5  16   3       22.24       10.67      2.73 o
  -4  16   3        0.05        1.72      2.50 o
  -3  16   3      233.18      255.87      6.72 o
  -2  16   3      100.52      107.29      4.68 o
  -1  16   3       72.08       60.32      4.03 o
   0  16   3     1435.78     1407.58     16.30 o
   1  16   3     3372.61     3358.91     27.82 o
   2  16   3      137.45      132.54      4.62 o
   3  16   3     4040.78     3812.64     28.84 o
   4  16   3     1656.81     1654.53     16.96 o
   5  16   3      373.10      340.19      9.01 o
   6  16   3      566.98      553.61     12.70 o
   7  16   3       16.63       20.38      6.68 o
   8  16   3       69.56       84.76     10.46 o
   9  16   3       10.67        0.74      7.63 o
  10  16   3        8.25       -5.72     10.54 o
  11  16   3       10.14        5.00     10.05 o
  12  16   3       95.22      103.81     15.08 o
  13  16   3        0.01      -12.05     12.05 o
 -14  17   3      240.94      283.59     30.00 o
 -13  17   3      163.14      129.20     12.91 o
 -12  17   3      224.23      254.69     16.73 o
 -11  17   3      397.65      481.48     29.13 o
 -10  17   3      419.00      491.45     29.90 o
  -9  17   3      177.09      212.60     14.11 o
  -8  17   3      334.42      282.87     16.02 o
  -7  17   3       32.70       24.58      4.77 o
  -6  17   3      199.72      177.52      9.58 o
  -5  17   3      767.21      737.32     11.46 o
  -4  17   3        3.46       -2.50      2.50 o
  -3  17   3      515.21      498.44     11.00 o
  -2  17   3        8.70       10.34      2.81 o
  -1  17   3      954.11      963.59     13.21 o
   0  17   3     1549.91     1405.68     16.64 o
   1  17   3     2733.03     2566.55     26.21 o
   2  17   3     1493.07     1486.74     20.04 o
   3  17   3        0.56        2.61      2.96 o
   4  17   3     1412.21     1311.03     15.53 o
   5  17   3      468.60      467.41     11.28 o
   6  17   3      425.62      458.13     11.96 o
   7  17   3       49.99       19.45      5.52 o
   8  17   3        0.15       -2.75      5.99 o
   9  17   3      370.59      431.86     23.80 o
  10  17   3        5.16       26.35      9.86 o
  11  17   3       52.12       44.96     16.33 o
  12  17   3      432.09      522.98     28.20 o
  13  17   3        9.25       11.08     14.16 o
 -14  18   3      275.88      273.11     34.49 o
 -13  18   3       44.07       50.05     18.24 o
 -12  18   3      186.46      180.12     22.04 o
 -11  18   3        7.65        6.45      8.47 o
 -10  18   3       69.91       47.91     10.05 o
  -9  18   3      292.53      307.99     17.11 o
  -8  18   3        0.45        5.68      8.81 o
  -7  18   3      108.13      100.29      8.09 o
  -6  18   3     1151.45     1167.38     18.23 o
  -5  18   3      135.63      121.92      5.90 o
  -4  18   3      371.18      364.78      9.13 o
  -3  18   3      158.56      159.14      6.79 o
  -2  18   3     1228.65     1217.69     15.19 o
  -1  18   3       90.41       86.65      5.58 o
   0  18   3     3660.96     3517.92     42.27 o
   1  18   3        2.42       -2.90      3.18 o
   2  18   3       59.73       66.14      5.53 o
   3  18   3      272.87      280.45     11.47 o
   4  18   3       37.79       31.89      4.56 o
   5  18   3        0.33        8.76      8.58 o
   6  18   3      165.96      158.57      8.76 o
   7  18   3       22.31       21.24      6.13 o
   8  18   3      247.13      259.55     20.08 o
   9  18   3        0.38       -0.90      8.09 o
  10  18   3      135.78      133.53     20.32 o
  11  18   3        1.27        2.50     10.98 o
  12  18   3      172.38      226.50     19.84 o
 -13  19   3        2.33       -0.59     11.06 o
 -12  19   3      299.48      277.80     18.72 o
 -11  19   3      453.16      427.99     20.20 o
 -10  19   3      175.35      171.79     14.43 o
  -9  19   3      287.63      330.06     20.27 o
  -8  19   3       94.20       93.42     13.86 o
  -7  19   3       27.93       25.88     10.92 o
  -6  19   3       68.04       62.07      7.76 o
  -5  19   3     2999.00     2843.53     30.11 o
  -4  19   3        2.45        3.50      4.19 o
  -3  19   3     1092.34     1040.51     15.71 o
  -2  19   3      195.52      201.39      8.27 o
  -1  19   3        0.39        3.83      3.47 o
   0  19   3      776.64      757.05     15.40 o
   1  19   3       13.79       21.16      4.35 o
   2  19   3      230.89      253.51     10.64 o
   3  19   3        0.69        6.95      4.08 o
   4  19   3       91.75       86.62      6.40 o
   5  19   3       33.03       46.04      7.77 o
   6  19   3      273.65      281.36     14.48 o
   7  19   3       44.84       32.08      8.65 o
   8  19   3       56.24       59.06     29.72 o
   9  19   3      246.83      236.99     22.54 o
  10  19   3      276.73      262.50     21.94 o
  11  19   3      148.03      104.41     26.47 o
  12  19   3       84.56      105.96     16.66 o
 -13  20   3       65.33       51.76     15.32 o
 -12  20   3      141.87      137.61     18.75 o
 -11  20   3      236.46      246.04     17.30 o
 -10  20   3       46.57       58.44     17.08 o
  -9  20   3      409.15      393.23     19.36 o
  -8  20   3      420.26      445.26     22.58 o
  -7  20   3        4.55        3.58      5.83 o
  -6  20   3      101.99      109.77     10.93 o
  -5  20   3       29.03       29.39      5.42 o
  -4  20   3        0.13       11.09      3.73 o
  -3  20   3       34.50       22.56      5.63 o
  -2  20   3        1.51       -2.21      4.11 o
  -1  20   3        2.11       -2.42      3.67 o
   0  20   3      114.69      122.02      9.41 o
   1  20   3     1076.83     1065.48     19.04 o
   2  20   3      351.49      354.73     15.49 o
   3  20   3       12.17       12.80      4.39 o
   4  20   3      826.24      826.73     28.79 o
   5  20   3       31.46       25.52      8.49 o
   6  20   3       21.38       24.31      8.44 o
   7  20   3      580.32      557.15     20.81 o
   8  20   3       11.40      -11.52     14.58 o
   9  20   3      112.32       24.11      9.17 o
  10  20   3      216.84      207.46     29.59 o
  11  20   3       60.76       57.08     24.67 o
 -12  21   3        0.07        9.33     10.99 o
 -11  21   3        0.01        9.11     14.10 o
 -10  21   3      495.04      484.40     32.62 o
  -9  21   3       70.84       57.56     13.45 o
  -8  21   3      160.02      182.52     23.90 o
  -7  21   3       25.14       47.89      8.81 o
  -6  21   3       39.64       32.27     12.29 o
  -5  21   3       15.30        8.90     10.89 o
  -4  21   3       23.29       11.99      4.21 o
  -3  21   3       38.73       24.15      5.55 o
  -2  21   3       41.27       48.52      6.93 o
  -1  21   3       76.70       76.89      6.35 o
   0  21   3      493.53      463.70     12.73 o
   1  21   3     1171.62     1141.04     20.01 o
   2  21   3     2174.99     2239.56     32.46 o
   3  21   3      231.45      231.92     10.58 o
   4  21   3      621.90      605.72     15.76 o
   5  21   3      189.32      179.15     18.61 o
   6  21   3      552.84      633.26     23.58 o
   7  21   3       17.17       -0.22      7.93 o
   8  21   3        0.06       -0.83     22.99 o
   9  21   3       49.80       18.77     13.79 o
  10  21   3       16.69      -11.29     11.29 o
  11  21   3      105.64      110.79     23.88 o
 -11  22   3        2.41        4.81     15.25 o
 -10  22   3      897.97      890.40     48.12 o
  -9  22   3      182.52      163.95     27.17 o
  -8  22   3       48.49       33.63     12.93 o
  -7  22   3       30.66       23.34     16.03 o
  -6  22   3      851.68      811.10     26.80 o
  -5  22   3        0.56       -3.36      7.49 o
  -4  22   3      136.41      160.81      9.87 o
  -3  22   3      319.90      306.50     12.54 o
  -2  22   3       46.11       41.52      6.80 o
  -1  22   3      392.03      420.34     15.04 o
   0  22   3      387.91      417.94     12.35 o
   1  22   3      171.04      176.78     11.39 o
   2  22   3       74.54       58.92      7.81 o
   3  22   3       20.51       24.38      5.89 o
   4  22   3      191.47      187.06     10.92 o
   5  22   3        0.05       -4.10      9.50 o
   6  22   3      216.84      252.52     32.91 o
   7  22   3       48.07       45.58     18.10 o
   8  22   3      106.38      145.23     18.90 o
   9  22   3       25.94       33.31     22.04 o
 -11  23   3       33.02       37.44     28.61 o
 -10  23   3       11.63       16.65     15.90 o
  -9  23   3      243.98      205.76     19.77 o
  -8  23   3       23.01       16.87     10.43 o
  -7  23   3      255.68      277.20     21.64 o
  -6  23   3      156.28      196.02     27.99 o
  -5  23   3       40.15       33.50     11.41 o
  -4  23   3       37.03       16.75      7.19 o
  -3  23   3       23.33       10.90      8.23 o
  -2  23   3       10.87       -5.09      5.09 o
  -1  23   3       77.42       75.87      8.41 o
   0  23   3       82.03       85.38      7.27 o
   1  23   3      587.40      534.01     60.34 o
   2  23   3      226.60      191.01     11.77 o
   3  23   3     1037.16     1072.87     24.06 o
   4  23   3      142.30      155.29     11.11 o
   5  23   3        0.65       -5.95      8.35 o
   6  23   3        0.36       -8.01      9.27 o
   7  23   3      187.81      182.90     16.32 o
   8  23   3       45.85       24.98     34.25 o
   9  23   3      201.21      218.75     44.81 o
 -10  24   3      417.40      450.80     39.51 o
  -9  24   3       64.66       93.65     16.60 o
  -8  24   3        0.08      -11.60     11.60 o
  -7  24   3       92.37      116.34     16.82 o
  -6  24   3       15.61        6.22     11.37 o
  -5  24   3      112.75      147.26     22.09 o
  -4  24   3       35.58       54.18      8.10 o
  -3  24   3        0.39        1.07      7.34 o
  -2  24   3      115.17      127.11     10.38 o
  -1  24   3       52.02       64.88      8.90 o
   0  24   3       13.78       25.75      6.43 o
   1  24   3      104.71      102.74     10.28 o
   2  24   3       11.58       16.44      7.43 o
   3  24   3       96.69       96.11      9.78 o
   4  24   3       19.74       26.96      9.13 o
   5  24   3      248.29      253.09     22.15 o
   6  24   3       59.40       33.20     14.01 o
   7  24   3      663.95      672.08     26.66 o
   8  24   3       45.04       -6.00     51.16 o
  -9  25   3      280.14      283.00     42.23 o
  -8  25   3       16.07       -0.72     11.04 o
  -7  25   3      266.23      217.53     52.53 o
  -6  25   3       51.43        9.37     15.40 o
  -5  25   3      206.60      206.00     19.73 o
  -4  25   3      140.50      133.87     10.47 o
  -3  25   3       78.97       76.96      8.82 o
  -2  25   3       78.87       65.25     13.03 o
  -1  25   3      329.81      323.98     13.95 o
   0  25   3      157.22      163.91     10.48 o
   1  25   3        5.13        4.78      5.81 o
   2  25   3      241.05      257.08     18.58 o
   3  25   3      359.48      360.53     15.29 o
   4  25   3       87.19      103.03     14.20 o
   5  25   3       14.09       31.69     18.68 o
   6  25   3        2.96      -11.39     11.39 o
   7  25   3       10.70      -14.01     14.01 o
  -7  26   3        1.77        0.24     11.57 o
  -6  26   3       34.95       32.49     12.66 o
  -5  26   3      445.17      472.15     20.90 o
  -4  26   3        0.03        1.89      8.53 o
  -3  26   3      856.86      863.12     22.40 o
  -2  26   3       73.18       53.27     10.56 o
  -1  26   3        0.14        9.11      9.27 o
   0  26   3       86.12       90.36     14.34 o
   1  26   3      305.02      336.72     15.35 o
   2  26   3       22.68       17.51      6.76 o
   3  26   3       15.51       36.72     16.34 o
   4  26   3      201.98      208.80     17.08 o
   5  26   3       90.03       77.27     15.58 o
   6  26   3        0.02      -12.80     12.80 o
  -6  27   3       31.49       33.82     13.12 o
  -5  27   3      222.67      236.81     17.18 o
  -4  27   3       45.64       45.87     11.11 o
  -3  27   3      233.81      275.15     38.32 o
  -2  27   3      746.55      788.31     21.41 o
  -1  27   3       66.89       82.84     12.92 o
   0  27   3      112.66      100.66     14.69 o
   1  27   3        8.65        5.12      6.73 o
   2  27   3        5.42       -1.99      6.85 o
   3  27   3      214.16      219.97     13.35 o
   4  27   3      324.45      363.75     36.49 o
   5  27   3      154.42      149.00     16.76 o
  -4  28   3      319.51      338.93     19.40 o
  -3  28   3       99.23       78.57     14.62 o
  -2  28   3      167.18      210.41     23.86 o
  -1  28   3       73.22       88.17     11.40 o
   0  28   3       15.65       12.92      7.90 o
   1  28   3        8.83       21.49      7.94 o
   2  28   3      134.46      113.16     11.60 o
 -14   0   4        7.02       15.80      6.19 o
 -12   0   4     2874.62     2738.15     37.99 o
 -10   0   4     1938.04     2000.63     21.94 o
  -8   0   4      846.07      735.11     10.70 o
  -6   0   4     7301.62     7989.17     66.00 o
  -4   0   4      654.45      633.10      8.77 o
  -2   0   4    16723.47    17934.96    118.04 o
   0   0   4     8676.63     8382.89     54.76 o
   2   0   4      122.47      170.84      3.38 o
   4   0   4        0.25        8.80      1.85 o
   6   0   4      748.77      820.27     12.47 o
   8   0   4      922.90      851.53     18.07 o
  10   0   4       75.05       75.35      7.75 o
  12   0   4      180.05      132.75     17.19 o
  14   0   4       53.60       72.69     15.00 o
  16   0   4      145.54      150.29     20.60 o
 -15   1   4        0.46        7.86      6.49 o
 -14   1   4      217.34      215.37     11.73 o
 -13   1   4        3.38        3.13      2.95 o
 -12   1   4      790.25      716.89     10.32 o
 -11   1   4     1070.26      980.05     11.92 o
 -10   1   4     2433.03     2286.69     18.09 o
  -9   1   4     1677.73     1618.84     11.96 o
  -8   1   4     3488.70     3325.44     19.39 o
  -7   1   4       64.37       69.07      2.06 o
  -6   1   4        0.35        1.44      1.20 o
  -5   1   4     1082.56     1313.08     10.64 o
  -4   1   4     7816.18     8573.47     49.99 o
  -3   1   4       49.15       35.62      1.66 o
  -2   1   4       89.99      105.93      1.92 o
  -1   1   4      525.81      502.79      4.16 o
   0   1   4     5698.14     5964.45     28.33 o
   1   1   4       13.11        8.72      0.95 o
   2   1   4      458.57      349.66      3.32 o
   3   1   4        1.00        1.29      1.03 o
   4   1   4       72.62       59.38      2.23 o
   5   1   4      342.11      400.68      4.89 o
   6   1   4      611.23      609.07      7.17 o
   7   1   4       13.88        9.90      1.90 o
   8   1   4      194.87      146.21      5.61 o
   9   1   4       98.56       99.97      5.26 o
  10   1   4     1561.36     1468.64     20.75 o
  11   1   4      411.89      377.91     15.28 o
  12   1   4      383.65      406.38     18.08 o
  13   1   4      583.76      595.37     22.16 o
  14   1   4        0.12        9.27     12.56 o
  15   1   4       65.40       38.04     14.46 o
  16   1   4        3.54        9.21      8.58 o
 -16   2   4       49.52       45.48     10.36 o
 -15   2   4       37.83       55.40      8.90 o
 -14   2   4       94.31      103.86     11.32 o
 -13   2   4       18.28        8.36      3.99 o
 -12   2   4     1475.10     1425.02     17.22 o
 -11   2   4      109.47       90.68      3.53 o
 -10   2   4       13.24       11.91      1.94 o
  -9   2   4      252.86      227.93      3.94 o
  -8   2   4     1473.22     1431.86     10.46 o
  -7   2   4     1032.89     1298.51      9.50 o
  -6   2   4     5622.07     5721.21     32.35 o
  -5   2   4      172.86      242.08      3.56 o
  -4   2   4      137.76      114.60      2.59 o
  -3   2   4      278.24      242.98      3.39 o
  -2   2   4      272.47      283.38      3.02 o
  -1   2   4     3705.12     3981.79     19.62 o
   0   2   4     3008.30     3087.43     16.20 o
   1   2   4     3687.83     3935.66     18.68 o
   2   2   4      606.72      519.73      4.35 o
   3   2   4      573.50      568.86      5.86 o
   4   2   4      100.67      126.49      2.91 o
   5   2   4      103.67      102.73      2.71 o
   6   2   4     1685.98     1628.34     12.97 o
   7   2   4      901.07     1000.30     10.84 o
   8   2   4      443.06      380.15      7.93 o
   9   2   4      163.84      159.67      6.54 o
  10   2   4      900.40      884.41     15.27 o
  11   2   4      179.89      151.48     10.04 o
  12   2   4       95.11       92.18     10.53 o
  13   2   4       93.30       94.73     11.36 o
  14   2   4        8.76        0.19      7.13 o
  15   2   4      147.74      174.59     14.85 o
  16   2   4      133.96      151.52     24.86 o
 -17   3   4       19.69       11.26      9.74 o
 -16   3   4       45.75       39.30     10.88 o
 -15   3   4       60.28       52.75     13.08 o
 -14   3   4        0.70        3.93      5.86 o
 -13   3   4       24.08       17.56      5.19 o
 -12   3   4      836.24      875.67     14.57 o
 -11   3   4      429.41      402.56      6.15 o
 -10   3   4     1606.06     1526.48     13.76 o
  -9   3   4      920.09      896.91      8.41 o
  -8   3   4       97.70      122.84      2.85 o
  -7   3   4     1064.28     1151.77      8.87 o
  -6   3   4     6978.41     7243.89     40.03 o
  -5   3   4      475.36      562.48      5.52 o
  -4   3   4     6306.35     7125.99     42.43 o
  -3   3   4     7156.53     7651.52     44.05 o
  -2   3   4     3890.56     3873.65     19.26 o
  -1   3   4       21.64       44.61      1.42 o
   0   3   4      139.73      209.73      2.78 o
   1   3   4        7.90       28.78      1.24 o
   2   3   4     4604.55     4849.27     22.04 o
   3   3   4     1536.60     1502.30     11.57 o
   4   3   4     4458.28     4681.55     34.26 o
   5   3   4     1895.87     1617.41     11.74 o
   6   3   4        0.24        4.09      1.37 o
   7   3   4       70.55       84.36      3.72 o
   8   3   4      131.68       87.40      4.26 o
   9   3   4       12.85       13.80      3.11 o
  10   3   4      505.14      527.34     11.72 o
  11   3   4      221.23      229.54     13.98 o
  12   3   4      875.88      848.42     26.16 o
  13   3   4      160.79      179.51     13.86 o
  14   3   4        2.82        9.32      7.57 o
  15   3   4       15.46       14.63      8.47 o
  16   3   4       37.47       50.34     10.64 o
 -17   4   4       38.39       28.77     11.21 o
 -16   4   4       43.68       16.67     10.45 o
 -15   4   4       53.83       65.80     10.03 o
 -14   4   4      228.17      226.12     13.79 o
 -13   4   4       17.13       10.26      7.08 o
 -12   4   4      901.06      858.89     14.30 o
 -11   4   4      508.41      530.79      7.68 o
 -10   4   4      146.63      148.46      4.24 o
  -9   4   4       30.90       37.34      2.37 o
  -8   4   4     2673.93     2765.09     17.97 o
  -7   4   4        0.02        5.91      1.40 o
  -6   4   4     1233.74     1332.60      9.51 o
  -5   4   4      493.07      504.55      5.30 o
  -4   4   4      316.36      346.94      4.13 o
  -3   4   4      945.72      926.10      7.31 o
  -2   4   4      508.26      458.38      3.94 o
  -1   4   4      355.81      385.82      3.44 o
   0   4   4      729.36      810.98      5.93 o
   1   4   4    12385.45    12815.22     58.18 o
   2   4   4     1273.46     1303.86      7.44 o
   3   4   4       27.74       47.11      1.80 o
   4   4   4     1021.92     1067.42      8.42 o
   5   4   4     1643.91     1501.33     11.32 o
   6   4   4      140.11      166.22      3.56 o
   7   4   4     3018.32     2921.95     25.04 o
   8   4   4        5.02        7.40      2.45 o
   9   4   4     2002.30     2081.06     23.69 o
  10   4   4      309.32      274.66      7.92 o
  11   4   4      168.80      145.24     16.70 o
  12   4   4       11.55       13.67      7.31 o
  13   4   4       13.23       17.42      7.83 o
  14   4   4        9.80        8.47     15.03 o
  15   4   4        2.65        0.19     10.41 o
  16   4   4       38.36       51.36     11.12 o
 -17   5   4        4.32        8.51     10.93 o
 -16   5   4        5.07        1.46     10.24 o
 -15   5   4        9.23        6.28      7.73 o
 -14   5   4       40.49       30.08      8.34 o
 -13   5   4       11.01        7.73      4.99 o
 -12   5   4       12.77        8.97      3.12 o
 -11   5   4     1047.26      982.13     14.32 o
 -10   5   4        1.31        1.81      2.33 o
  -9   5   4      981.82      976.52     10.22 o
  -8   5   4     2302.31     2183.68     15.90 o
  -7   5   4     2728.12     2785.91     18.24 o
  -6   5   4      159.02      184.51      3.33 o
  -5   5   4     4568.63     4674.04     27.27 o
  -4   5   4     2318.35     2240.77     15.39 o
  -3   5   4        0.42       -0.56      1.06 o
  -2   5   4      220.37      285.45      3.45 o
  -1   5   4     1190.12     1346.71      7.90 o
   0   5   4     9962.77    10686.88     52.13 o
   1   5   4     4657.25     5003.30     23.87 o
   2   5   4       77.87       45.29      1.65 o
   3   5   4      806.31      853.22      7.14 o
   4   5   4      683.04      730.86      7.88 o
   5   5   4       25.77       11.81      1.36 o
   6   5   4       41.28       43.13      2.26 o
   7   5   4      139.98      122.90      5.23 o
   8   5   4     1719.42     1800.66     21.48 o
   9   5   4     3526.11     3415.11     55.05 o
  10   5   4       50.60       44.82      4.54 o
  11   5   4       70.24       83.29     10.29 o
  12   5   4       33.71       23.89      7.94 o
  13   5   4        2.79        9.10      7.69 o
  14   5   4       20.42       14.41     13.13 o
  15   5   4      113.39      119.63     13.64 o
 -17   6   4       16.85       24.82     12.66 o
 -16   6   4       24.79       13.10      9.82 o
 -15   6   4     1040.04     1071.78     31.69 o
 -14   6   4        0.47       -2.10      6.88 o
 -13   6   4        4.47        5.51      4.50 o
 -12   6   4       79.63       96.63      6.58 o
 -11   6   4      325.11      299.13      8.36 o
 -10   6   4     2265.78     2137.32     23.51 o
  -9   6   4      922.60      891.63      9.66 o
  -8   6   4      204.03      222.92      4.52 o
  -7   6   4     5150.79     5246.96     31.61 o
  -6   6   4     2306.70     2336.42     16.49 o
  -5   6   4     5127.38     5132.31     34.06 o
  -4   6   4      311.16      351.56      4.59 o
  -3   6   4      326.56      284.80      3.84 o
  -2   6   4       58.52      112.72      2.30 o
  -1   6   4      130.21      128.72      2.20 o
   0   6   4     1670.59     1949.17     10.25 o
   1   6   4      141.85      138.90      2.36 o
   2   6   4     2164.66     2105.13     11.64 o
   3   6   4       20.52       19.92      1.52 o
   4   6   4      245.88      224.58      3.95 o
   5   6   4      883.77      793.61      8.17 o
   6   6   4        7.10        6.51      2.23 o
   7   6   4     2499.16     2461.91     25.05 o
   8   6   4       46.69       49.63      4.52 o
   9   6   4      124.85      123.28      6.60 o
  10   6   4     1039.84      946.58     18.94 o
  11   6   4       16.51       23.44      7.85 o
  12   6   4      174.09      214.75     15.48 o
  13   6   4      198.97      181.36     15.24 o
  14   6   4        2.63        9.86      8.67 o
  15   6   4       77.56       80.10     15.05 o
 -17   7   4      346.12      318.71     26.24 o
 -16   7   4      132.02      136.47     16.41 o
 -15   7   4        0.34        6.69      8.30 o
 -14   7   4       28.96       24.36     16.15 o
 -13   7   4        8.41        7.09      7.02 o
 -12   7   4       45.63       40.92      5.28 o
 -11   7   4      119.35       93.40      5.19 o
 -10   7   4       33.52       31.41      3.71 o
  -9   7   4       55.31       60.46      3.84 o
  -8   7   4      149.78      165.33      4.43 o
  -7   7   4     2229.71     2336.79     16.82 o
  -6   7   4     2682.15     2776.73     19.41 o
  -5   7   4       88.07      131.47      3.61 o
  -4   7   4     2322.84     2322.57     15.52 o
  -3   7   4       78.23       64.79      2.37 o
  -2   7   4      524.67      486.09      4.64 o
  -1   7   4     1974.77     2394.41     14.84 o
   0   7   4     2559.58     3007.09     18.49 o
   1   7   4      689.25      642.53      5.50 o
   2   7   4     9343.96     9906.84     64.55 o
   3   7   4      106.16      175.50      3.28 o
   4   7   4        4.26        5.82      1.10 o
   5   7   4      392.65      325.96      5.11 o
   6   7   4      276.67      266.72      6.53 o
   7   7   4       24.49       31.28      3.44 o
   8   7   4     1309.89     1288.30     17.69 o
   9   7   4      186.20      136.92      7.41 o
  10   7   4      684.60      654.38     17.24 o
  11   7   4        9.40        7.44      6.44 o
  12   7   4       20.00       10.56      9.66 o
  13   7   4      475.72      480.52     21.73 o
  14   7   4       29.17       22.69      9.40 o
  15   7   4      119.65      126.85     14.43 o
 -17   8   4      349.83      389.23     29.43 o
 -16   8   4      162.32      172.71     18.79 o
 -15   8   4      629.25      629.65     25.83 o
 -14   8   4        0.67        1.34      7.27 o
 -13   8   4       81.04       69.96     10.91 o
 -12   8   4       29.06       28.37      5.89 o
 -11   8   4       85.07      105.21      5.66 o
 -10   8   4      437.67      417.28      9.33 o
  -9   8   4       69.06       81.21      4.49 o
  -8   8   4     2218.03     2113.53     21.88 o
  -7   8   4     1755.29     1776.58     14.81 o
  -6   8   4       50.23       50.08      2.96 o
  -5   8   4     2214.25     2097.67     15.14 o
  -4   8   4       19.40       13.60      1.56 o
  -3   8   4     1905.63     2015.10     13.95 o
  -2   8   4     3196.02     3253.37     19.00 o
  -1   8   4      313.07      341.06      4.03 o
   0   8   4      105.69       91.99      2.31 o
   1   8   4      157.47      144.58      2.60 o
   2   8   4     1209.64     1200.70      8.99 o
   3   8   4     1474.20     1773.91     11.94 o
   4   8   4     5635.12     5898.10     49.20 o
   5   8   4     4799.83     4717.62     39.98 o
   6   8   4      986.18      913.36     12.15 o
   7   8   4        2.74        0.73      2.24 o
   8   8   4      691.07      717.47     13.54 o
   9   8   4       30.36       25.97      4.62 o
  10   8   4       57.76       57.24      6.73 o
  11   8   4        0.50        0.32      6.27 o
  12   8   4       26.06       25.87      9.19 o
  13   8   4      246.87      242.98     16.75 o
  14   8   4       28.36       17.00     10.10 o
  15   8   4        9.49        5.46     15.71 o
 -17   9   4       37.20       42.55     13.80 o
 -16   9   4        0.00       -1.25     10.15 o
 -15   9   4      118.79      130.49     14.98 o
 -14   9   4      404.25      394.47     21.14 o
 -13   9   4      229.23      208.18     16.51 o
 -12   9   4       47.15       43.30      9.50 o
 -11   9   4      104.20       97.28      6.46 o
 -10   9   4        2.15        3.11      3.26 o
  -9   9   4      179.79      194.43      7.37 o
  -8   9   4     2362.67     2383.72     24.38 o
  -7   9   4     1152.31     1241.49     17.64 o
  -6   9   4      272.19      291.61      5.31 o
  -5   9   4       95.88       71.28      3.09 o
  -4   9   4      804.85      870.12      8.23 o
  -3   9   4    11813.54    12498.22     63.48 o
  -2   9   4       46.74       39.62      1.96 o
  -1   9   4     1367.62     1332.76      9.62 o
   0   9   4       43.63       46.78      1.92 o
   1   9   4     2213.24     2509.09     19.55 o
   2   9   4       30.29       22.10      1.57 o
   3   9   4       19.89       32.73      1.97 o
   4   9   4      556.08      540.47      6.30 o
   5   9   4       42.11       54.88      3.24 o
   6   9   4     1863.96     1882.81     19.50 o
   7   9   4     1584.29     1562.85     23.20 o
   8   9   4      215.22      180.97      9.78 o
   9   9   4      224.63      190.69      9.32 o
  10   9   4        2.09       -0.12      6.52 o
  11   9   4      296.61      299.08     17.27 o
  12   9   4      108.96      103.18     13.01 o
  13   9   4      301.43      304.85     18.59 o
  14   9   4       21.88       49.98     16.66 o
  15   9   4      192.27      213.01     17.86 o
 -16  10   4      390.14      472.64     27.43 o
 -15  10   4      153.54      149.43     20.50 o
 -14  10   4       74.68       93.83     14.10 o
 -13  10   4      561.01      553.83     23.85 o
 -12  10   4       29.11       29.44      8.71 o
 -11  10   4       63.67       76.35      7.11 o
 -10  10   4        1.84        6.10      3.43 o
  -9  10   4       23.51       21.25      3.50 o
  -8  10   4      234.21      199.07      7.55 o
  -7  10   4     1113.28     1063.64     15.88 o
  -6  10   4     3834.67     3823.84     31.42 o
  -5  10   4     2702.90     2771.87     19.30 o
  -4  10   4     2761.46     2995.34     18.42 o
  -3  10   4     1477.57     1587.66     11.66 o
  -2  10   4      149.01      131.12      2.88 o
  -1  10   4        0.00        2.19      1.21 o
   0  10   4       16.23       18.14      1.50 o
   1  10   4      155.90      164.51      3.16 o
   2  10   4      146.61      171.48      3.27 o
   3  10   4     2292.25     2483.40     16.44 o
   4  10   4     1937.10     1958.00     15.05 o
   5  10   4     5296.12     5397.62     40.51 o
   6  10   4      944.85      811.74     11.69 o
   7  10   4      494.57      482.06     13.66 o
   8  10   4      616.18      546.35     16.59 o
   9  10   4      191.07      199.27     18.18 o
  10  10   4      209.93      231.58     16.62 o
  11  10   4      259.84      296.45     18.08 o
  12  10   4      221.63      226.44     17.18 o
  13  10   4       28.06       -6.04     30.13 o
  14  10   4       96.47       98.78     14.00 o
  15  10   4       16.84       31.25     10.38 o
 -16  11   4       14.81        3.70     11.50 o
 -15  11   4      374.42      417.51     23.47 o
 -14  11   4      189.34      194.50     18.14 o
 -13  11   4        6.81       11.58      7.70 o
 -12  11   4        0.38       10.39      8.07 o
 -11  11   4        4.32       12.68      7.45 o
 -10  11   4        3.02        5.30      3.65 o
  -9  11   4      233.97      220.61      7.45 o
  -8  11   4       31.06       32.08      3.86 o
  -7  11   4      174.65      153.87      5.99 o
  -6  11   4      479.57      516.91     10.23 o
  -5  11   4     2612.32     2719.01     23.30 o
  -4  11   4     1793.88     1682.45     12.90 o
  -3  11   4      636.59      578.72      6.43 o
  -2  11   4       40.43       31.23      1.80 o
  -1  11   4      500.62      502.46      6.50 o
   0  11   4        0.23       -0.55      1.25 o
   1  11   4        6.56        4.17      1.24 o
   2  11   4        2.75        4.79      1.50 o
   3  11   4        0.09        3.41      1.64 o
   4  11   4     1330.49     1353.39     12.36 o
   5  11   4      329.11      296.98      7.22 o
   6  11   4       28.24       31.05      3.72 o
   7  11   4      768.43      791.90     18.16 o
   8  11   4     1266.96     1188.42     34.47 o
   9  11   4      186.76      223.70     21.23 o
  10  11   4       15.44       -1.55      6.36 o
  11  11   4        9.02        6.87      9.26 o
  12  11   4        6.65        6.79      8.12 o
  13  11   4       19.80        7.59      9.02 o
  14  11   4      151.28      150.97     16.18 o
 -16  12   4       72.72       73.78     16.73 o
 -15  12   4       72.66       94.30     15.03 o
 -14  12   4      641.58      664.22     27.56 o
 -13  12   4       39.99       44.98     10.88 o
 -12  12   4       11.27        4.12      8.36 o
 -11  12   4        4.67        4.54      7.20 o
 -10  12   4      145.11      143.95      7.95 o
  -9  12   4      229.04      241.00      8.41 o
  -8  12   4       54.39       54.15      4.49 o
  -7  12   4       11.93       14.92      3.00 o
  -6  12   4      220.48      219.75      7.23 o
  -5  12   4       41.26       46.32      4.93 o
  -4  12   4     6513.01     6799.33     44.41 o
  -3  12   4       43.23       53.75      2.67 o
  -2  12   4      689.77      653.83      6.37 o
  -1  12   4       80.48      115.73      3.19 o
   0  12   4      143.95      184.14      3.66 o
   1  12   4      955.74      881.29      7.41 o
   2  12   4      373.71      394.16      5.56 o
   3  12   4     3801.01     3598.27     23.59 o
   4  12   4     3899.02     3952.38     28.53 o
   5  12   4      988.11     1009.15     16.09 o
   6  12   4     1148.11     1132.62     17.18 o
   7  12   4      270.51      293.55     12.59 o
   8  12   4     1221.02     1260.43     24.74 o
   9  12   4       26.12       26.70      7.90 o
  10  12   4       24.01       10.38      8.62 o
  11  12   4      421.73      423.77     89.98 o
  12  12   4       38.80       25.32      9.62 o
  13  12   4      267.81      294.48     36.31 o
  14  12   4       96.29       97.40     20.76 o
 -16  13   4      101.07       75.09     24.24 o
 -15  13   4       30.63       29.87     11.17 o
 -14  13   4        0.04        0.55     10.21 o
 -13  13   4        3.46        3.42      8.65 o
 -12  13   4      772.30      796.31     29.82 o
 -11  13   4      412.49      369.20     20.01 o
 -10  13   4      203.72      176.72     21.66 o
  -9  13   4        4.37       10.48      3.84 o
  -8  13   4        0.26        0.86      3.27 o
  -7  13   4        7.58        6.08      2.81 o
  -6  13   4      107.82      101.07      6.86 o
  -5  13   4       16.47        7.27      2.49 o
  -4  13   4        6.74        9.75      2.67 o
  -3  13   4       88.53       84.77      4.12 o
  -2  13   4     1536.36     1569.32     12.51 o
  -1  13   4        0.00       -0.49      1.63 o
   0  13   4     2835.77     2749.76     20.59 o
   1  13   4        0.37        3.15      1.71 o
   2  13   4       80.03       62.75      2.85 o
   3  13   4     2423.79     2453.92     21.06 o
   4  13   4      959.10      925.50     10.57 o
   5  13   4     1487.75     1531.29     17.69 o
   6  13   4       61.84       54.53      6.38 o
   7  13   4      388.72      370.68     12.17 o
   8  13   4      101.72      104.54      9.64 o
   9  13   4      131.47      130.50     26.31 o
  10  13   4       35.41       37.23      9.29 o
  11  13   4        1.74       -6.54      6.54 o
  12  13   4        2.71       -5.61      8.43 o
  13  13   4       39.80       30.42     14.36 o
  14  13   4        7.71       10.39     10.18 o
 -15  14   4       11.67       24.51     11.08 o
 -14  14   4      651.16      655.52     29.20 o
 -13  14   4      405.63      385.87     22.94 o
 -12  14   4      446.78      573.44     26.18 o
 -11  14   4      117.85      131.00     22.54 o
 -10  14   4      160.99      161.52     12.30 o
  -9  14   4      206.20      183.27      9.88 o
  -8  14   4      129.72      129.94      6.66 o
  -7  14   4       41.87       29.18      3.74 o
  -6  14   4       29.79       33.93      4.88 o
  -5  14   4      383.03      356.17      7.79 o
  -4  14   4     2246.35     2271.94     23.35 o
  -3  14   4      936.52      927.98     12.74 o
  -2  14   4     2825.32     2817.31     22.60 o
  -1  14   4        8.85        7.44      2.03 o
   0  14   4       40.95       67.95      3.00 o
   1  14   4        0.10        0.02      2.00 o
   2  14   4     1885.38     1866.14     15.89 o
   3  14   4      391.85      357.08      6.89 o
   4  14   4      919.81      913.17     11.46 o
   5  14   4      114.29       85.23      5.14 o
   6  14   4       80.69       92.98      6.31 o
   7  14   4      382.19      337.12     12.81 o
   8  14   4      214.06      243.77     15.09 o
   9  14   4       18.52       47.04     10.20 o
  10  14   4        4.64        3.03      7.34 o
  11  14   4      248.95      292.40     30.16 o
  12  14   4       82.84       59.75     48.60 o
  13  14   4      360.96      441.12     25.16 o
  14  14   4      100.92      137.84     17.05 o
 -15  15   4        0.94       -4.85      9.72 o
 -14  15   4        0.09        4.77      9.65 o
 -13  15   4        0.28        9.56     10.06 o
 -12  15   4      313.43      328.10     21.72 o
 -11  15   4      330.39      322.54     28.07 o
 -10  15   4      186.62      145.44     15.58 o
  -9  15   4        0.29       -0.48      5.17 o
  -8  15   4     1297.13     1253.00     20.78 o
  -7  15   4        3.49        1.15      3.56 o
  -6  15   4      163.47      147.80      8.04 o
  -5  15   4     3030.83     3080.24     30.02 o
  -4  15   4        2.67       -0.87      2.96 o
  -3  15   4      101.12       98.15      5.89 o
  -2  15   4     1119.12     1171.00     13.67 o
  -1  15   4      370.75      395.95      7.50 o
   0  15   4      363.76      408.10      7.51 o
   1  15   4       19.39       41.05      3.39 o
   2  15   4     1152.28     1155.36     11.84 o
   3  15   4     1881.71     1766.56     16.80 o
   4  15   4      126.89      125.59      5.12 o
   5  15   4      218.95      211.79      7.69 o
   6  15   4       51.15       62.50      5.66 o
   7  15   4      103.53       95.39      9.06 o
   8  15   4       26.12       29.21     18.76 o
   9  15   4      311.29      345.58     21.32 o
  10  15   4      648.19      708.46     29.84 o
  11  15   4      316.19      310.36     20.63 o
  12  15   4      285.84      323.36     43.80 o
  13  15   4        9.79       13.24     14.00 o
 -15  16   4      198.69      218.79     22.03 o
 -14  16   4      124.53      135.02     19.10 o
 -13  16   4      122.61      117.40     16.78 o
 -12  16   4       40.52       -0.17      6.44 o
 -11  16   4       31.17       23.91     10.70 o
 -10  16   4       61.48       45.69     11.12 o
  -9  16   4      818.92      768.41     25.34 o
  -8  16   4       89.29       69.12      6.75 o
  -7  16   4      712.30      651.93     15.93 o
  -6  16   4       57.79       64.94      5.38 o
  -5  16   4        8.48        4.16      3.09 o
  -4  16   4       12.40        8.42      3.05 o
  -3  16   4      256.74      343.88     47.01 o
  -2  16   4      400.81      403.41      8.86 o
  -1  16   4      154.95      158.05      6.39 o
   0  16   4      610.86      532.00      9.36 o
   1  16   4       72.79       70.77      4.85 o
   2  16   4       66.90       59.07      3.99 o
   3  16   4      376.17      400.07      8.03 o
   4  16   4      220.44      238.02      6.68 o
   5  16   4        1.83        4.69      3.64 o
   6  16   4      429.72      484.54     16.61 o
   7  16   4        1.76       -0.15      4.73 o
   8  16   4      109.66      111.55     34.93 o
   9  16   4        0.24       15.16      8.41 o
  10  16   4       71.16       68.21     13.25 o
  11  16   4       62.53       77.56     13.82 o
  12  16   4        0.02      -16.05     16.05 o
  13  16   4       27.96       22.62     15.52 o
 -14  17   4      101.89      102.10     17.99 o
 -13  17   4       47.06       17.20      8.57 o
 -12  17   4       23.48       21.18     11.24 o
 -11  17   4      260.63      291.12     22.02 o
 -10  17   4       34.93       30.97     11.20 o
  -9  17   4      460.45      452.03     24.26 o
  -8  17   4       87.79       95.68      9.73 o
  -7  17   4       35.69       28.04      6.35 o
  -6  17   4       39.52       47.36      5.44 o
  -5  17   4        3.24       -1.34      2.86 o
  -4  17   4        1.50        4.36      3.66 o
  -3  17   4      651.44      630.35     14.94 o
  -2  17   4      626.53      639.14     11.55 o
  -1  17   4      602.38      624.38     16.58 o
   0  17   4      737.56      644.99     11.68 o
   1  17   4    15569.05    15335.92    112.86 o
   2  17   4     1156.97     1150.83     17.44 o
   3  17   4      396.32      423.66     11.25 o
   4  17   4      496.37      471.60      9.88 o
   5  17   4       33.27       14.10      4.60 o
   6  17   4       69.95       68.60      6.29 o
   7  17   4       13.65        6.07      5.65 o
   8  17   4       81.14       25.28     23.24 o
   9  17   4        0.03       -4.37     10.10 o
  10  17   4       51.71       42.57     12.77 o
  11  17   4      164.63      130.03     18.04 o
  12  17   4      154.12      191.42     19.85 o
 -14  18   4        0.99       -1.61     16.25 o
 -13  18   4        2.05       -5.25     13.60 o
 -12  18   4      375.14      355.19     25.55 o
 -11  18   4     1132.33     1123.63     38.94 o
 -10  18   4       14.40        2.62     10.15 o
  -9  18   4      462.67      505.03     25.27 o
  -8  18   4       39.17       22.91      7.37 o
  -7  18   4     1162.03     1143.70     26.29 o
  -6  18   4        9.81       12.82      5.22 o
  -5  18   4      178.65      159.21      6.95 o
  -4  18   4      211.23      198.85      7.99 o
  -3  18   4       73.49       80.40      6.16 o
  -2  18   4       56.80       71.55      5.01 o
  -1  18   4      168.49      163.35     10.41 o
   0  18   4      194.72      174.24      8.66 o
   1  18   4       60.01       67.28      5.29 o
   2  18   4      134.22      117.37      7.48 o
   3  18   4     1390.19     1339.46     20.40 o
   4  18   4      162.48      162.39      7.87 o
   5  18   4      187.64      174.71     10.21 o
   6  18   4      189.48      190.56     12.73 o
   7  18   4      134.01      130.12     13.63 o
   8  18   4      328.58      298.91     38.34 o
   9  18   4       31.49       21.03     10.98 o
  10  18   4       43.84       22.53     21.52 o
  11  18   4      253.39      282.37     23.95 o
  12  18   4        3.24       -9.43     16.94 o
 -13  19   4        3.11      -10.30     10.30 o
 -12  19   4       28.72       39.77     13.01 o
 -11  19   4       34.17       41.73     13.84 o
 -10  19   4       35.56       47.74     12.59 o
  -9  19   4      461.98      438.13     24.53 o
  -8  19   4      233.78      228.44     17.04 o
  -7  19   4      358.70      379.43     15.81 o
  -6  19   4       41.70       49.63      7.48 o
  -5  19   4        0.22       -4.32      4.32 o
  -4  19   4       89.18       73.00      5.97 o
  -3  19   4      357.90      303.27     10.04 o
  -2  19   4      454.62      457.04     12.40 o
  -1  19   4      257.12      283.89     10.08 o
   0  19   4      125.70      131.95      8.20 o
   1  19   4      804.57      799.50     14.53 o
   2  19   4       17.21       15.37      4.33 o
   3  19   4     1053.04      999.37     17.65 o
   4  19   4       50.81       30.55      7.69 o
   5  19   4       34.11       46.76      7.97 o
   6  19   4       78.12       42.97      8.43 o
   7  19   4        8.50       39.70     11.47 o
   8  19   4      391.65      473.53     27.42 o
   9  19   4       11.58       20.42      9.64 o
  10  19   4      202.61      211.67     22.39 o
  11  19   4       78.25      107.12     16.68 o
 -13  20   4      177.10      198.09     22.27 o
 -12  20   4        7.82       -8.00     11.75 o
 -11  20   4      280.88      262.01     23.38 o
 -10  20   4      110.07       80.58     14.78 o
  -9  20   4        1.47        2.21      9.50 o
  -8  20   4       94.63      107.73     13.44 o
  -7  20   4        1.83        3.69      6.96 o
  -6  20   4      248.27      227.10     24.82 o
  -5  20   4       85.07       65.83      8.12 o
  -4  20   4        0.01        7.01      4.07 o
  -3  20   4      435.97      438.02     12.39 o
  -2  20   4       23.22       35.21      5.65 o
  -1  20   4      136.78      118.54      9.36 o
   0  20   4      258.84      254.97     10.38 o
   1  20   4       24.15       20.35      4.96 o
   2  20   4      239.87      264.94     10.62 o
   3  20   4      160.09      209.22      9.85 o
   4  20   4      281.24      278.33     10.40 o
   5  20   4       14.67       -3.51      7.32 o
   6  20   4       49.25       47.80     10.16 o
   7  20   4       83.68       77.44     22.35 o
   8  20   4        3.20       -9.32      9.32 o
   9  20   4      119.88       35.32     15.93 o
  10  20   4       82.65       86.03     22.18 o
  11  20   4       10.67       12.38     13.22 o
 -12  21   4       40.00       55.48     15.41 o
 -11  21   4      897.86      972.91     39.00 o
 -10  21   4      660.78      653.79     40.90 o
  -9  21   4       30.33       38.25     14.33 o
  -8  21   4       80.75       74.65     13.75 o
  -7  21   4      122.61      139.46     15.70 o
  -6  21   4        0.15       17.51      9.70 o
  -5  21   4       12.74        7.75      7.35 o
  -4  21   4        2.08        4.20      7.01 o
  -3  21   4      133.44      117.66      8.41 o
  -2  21   4       11.78       12.53      4.87 o
  -1  21   4      959.15      955.78     20.14 o
   0  21   4      255.64      251.50     10.09 o
   1  21   4      459.42      422.43     14.65 o
   2  21   4      233.70      223.06     11.67 o
   3  21   4     1097.22     1068.20     21.28 o
   4  21   4       54.87       46.74      8.30 o
   5  21   4       87.67       73.07     12.90 o
   6  21   4       29.12       25.09      9.67 o
   7  21   4       20.53       43.22     19.16 o
   8  21   4        9.98       -0.88     16.29 o
   9  21   4      232.55      217.47     22.81 o
 -11  22   4       49.66       27.70     17.13 o
 -10  22   4       96.62       70.27     20.05 o
  -9  22   4      156.99      175.37     33.96 o
  -8  22   4        8.68       17.23     10.32 o
  -7  22   4        0.37        2.24      8.82 o
  -6  22   4       83.23       81.29     13.09 o
  -5  22   4      580.54      533.32     21.76 o
  -4  22   4      659.70      710.56     17.10 o
  -3  22   4      176.16      172.35      9.80 o
  -2  22   4       22.87       37.91     12.29 o
  -1  22   4       88.09       70.64      6.58 o
   0  22   4        5.36        8.45      4.78 o
   1  22   4       40.64       30.40      5.88 o
   2  22   4      757.33      786.59     20.11 o
   3  22   4       15.30       12.90     13.60 o
   4  22   4        0.89       -5.58      7.61 o
   5  22   4        0.89       20.87      8.61 o
   6  22   4      197.26      180.27     15.87 o
   7  22   4       87.83       71.96     31.48 o
   8  22   4      251.88      240.47     23.23 o
   9  22   4       77.84       61.00     20.72 o
 -10  23   4       31.43       72.35     29.47 o
  -9  23   4        4.63        9.28     10.12 o
  -8  23   4       75.54       66.59     15.49 o
  -7  23   4       12.41       22.86     11.01 o
  -6  23   4       78.15       56.33     18.26 o
  -5  23   4       99.33       86.40     11.88 o
  -4  23   4      547.30      498.36     15.68 o
  -3  23   4       88.50       87.64      8.86 o
  -2  23   4      681.80      729.48     19.40 o
  -1  23   4      163.74      186.84     11.01 o
   0  23   4      631.55      640.94     15.76 o
   1  23   4      359.80      330.43     13.79 o
   2  23   4        7.15        2.80      5.90 o
   3  23   4      181.94      200.73     13.52 o
   4  23   4      260.31      224.83     14.80 o
   5  23   4        3.67       14.28      9.33 o
   6  23   4      335.59      395.08     45.81 o
   7  23   4      259.58      319.16     40.66 o
   8  23   4       28.08       21.52     60.21 o
   9  23   4        1.41       31.30     13.71 o
 -10  24   4        0.05        4.05     14.83 o
  -9  24   4      231.43      210.62     20.81 o
  -8  24   4       33.39       37.06     11.10 o
  -7  24   4        1.31        6.31      8.85 o
  -6  24   4       10.33        0.00     10.40 o
  -5  24   4        0.17       -7.25      8.69 o
  -4  24   4      697.43      698.71     19.13 o
  -3  24   4        6.91        8.35      6.06 o
  -2  24   4      285.20      251.65     26.39 o
  -1  24   4      197.10      208.65     11.69 o
   0  24   4       30.24       31.03      5.92 o
   1  24   4       34.89       48.26     10.60 o
   2  24   4       17.63       10.09      8.36 o
   3  24   4      108.06      119.38     19.58 o
   4  24   4      368.55      376.99     18.98 o
   5  24   4      180.21      195.29     20.37 o
   6  24   4      390.13      411.06     25.86 o
   7  24   4      117.53       99.62     16.96 o
   8  24   4      256.30      272.17     25.61 o
  -9  25   4       44.57       34.75     30.84 o
  -8  25   4      376.34      429.84     29.92 o
  -7  25   4       72.52       69.36     21.38 o
  -6  25   4       36.50       18.49     14.05 o
  -5  25   4       54.43       73.01     29.11 o
  -4  25   4       96.72       94.35     11.09 o
  -3  25   4        0.06        4.43      8.47 o
  -2  25   4       59.09       64.72      8.32 o
  -1  25   4      174.26      224.68     17.82 o
   0  25   4      112.76      127.29     17.70 o
   1  25   4       86.76       90.89      9.73 o
   2  25   4       11.33       26.04      8.89 o
   3  25   4        1.06        2.85      7.61 o
   4  25   4       77.81      100.11     21.46 o
   5  25   4      224.73      185.52     18.74 o
   6  25   4      152.40      182.06     20.57 o
  -7  26   4      496.71      543.92     40.67 o
  -6  26   4      716.24      648.21     30.64 o
  -5  26   4        6.44       26.05     11.13 o
  -4  26   4      174.03      199.84     16.30 o
  -3  26   4       62.46       51.79     16.65 o
  -2  26   4        1.81        4.52      6.42 o
  -1  26   4       78.86      101.43     16.01 o
   0  26   4      584.21      600.96     23.44 o
   1  26   4       16.58        3.69     10.10 o
   2  26   4        0.41        4.88      6.72 o
   3  26   4        1.18        1.16      7.81 o
   4  26   4     1049.41     1001.54     30.59 o
   5  26   4       84.88      142.38     30.92 o
   6  26   4       85.91       49.60     30.17 o
  -6  27   4       93.84       82.96     22.72 o
  -5  27   4       82.27       84.43     12.20 o
  -4  27   4       24.90        8.89     11.23 o
  -3  27   4      254.19      259.49     27.92 o
  -2  27   4       11.76       26.01      7.34 o
  -1  27   4       24.20       18.57      8.67 o
   0  27   4       51.73       54.50     11.08 o
   1  27   4      483.90      502.34     17.29 o
   2  27   4       33.20       27.02      7.82 o
   3  27   4      254.70      269.18     35.66 o
   4  27   4       90.82      128.84     16.02 o
  -3  28   4       80.93       79.69     12.83 o
  -2  28   4      346.72      341.08     17.66 o
  -1  28   4       31.50       55.05     13.39 o
   0  28   4       10.41        6.96      9.00 o
   1  28   4       38.11       45.82     21.46 o
 -15   0   5      190.11      193.60     18.26 o
 -13   0   5      166.52      171.67      8.66 o
 -11   0   5      206.15      219.18      8.69 o
  -9   0   5     3089.57     2970.50     30.37 o
  -7   0   5      163.61      120.24      4.49 o
  -5   0   5      101.84       78.45      3.83 o
  -3   0   5        0.40        5.32      1.57 o
  -1   0   5      961.67      832.02      8.25 o
   1   0   5      780.72      811.23      7.98 o
   3   0   5     4139.03     4250.17     35.72 o
   5   0   5     1298.05     1136.60     14.03 o
   7   0   5     2274.49     2228.31     30.84 o
   9   0   5       29.46       41.98      8.10 o
  11   0   5      163.96      181.89     19.13 o
  13   0   5        2.08        2.29     10.68 o
  15   0   5      113.38      116.00     19.95 o
 -16   1   5       30.11       34.87     10.22 o
 -15   1   5       57.10       66.02      9.71 o
 -14   1   5        0.08       -3.94      3.94 o
 -13   1   5      211.53      232.59      6.71 o
 -12   1   5      403.21      391.14      8.13 o
 -11   1   5     5588.65     5309.27     43.37 o
 -10   1   5      225.82      242.30      4.84 o
  -9   1   5     2769.11     2530.58     18.21 o
  -8   1   5        1.63        3.02      1.51 o
  -7   1   5     2343.38     2310.03     15.91 o
  -6   1   5       20.89       28.19      2.26 o
  -5   1   5        1.06        3.41      1.31 o
  -4   1   5       63.70       50.95      2.12 o
  -3   1   5      742.75      743.86      6.65 o
  -2   1   5      491.40      395.24      3.79 o
  -1   1   5     4199.97     4078.50     19.68 o
   0   1   5     9036.44     9345.91     40.72 o
   1   1   5      837.27      767.99      5.21 o
   2   1   5      956.66     1077.84      7.11 o
   3   1   5      236.02      216.22      3.60 o
   4   1   5     1410.62     1417.71     14.03 o
   5   1   5       17.10       11.97      1.66 o
   6   1   5     1124.12     1085.79     11.80 o
   7   1   5      588.70      584.32      9.46 o
   8   1   5       95.54      112.31      4.88 o
   9   1   5      535.79      507.09     11.66 o
  10   1   5       29.52       38.85      8.58 o
  11   1   5       63.64       67.27      9.92 o
  12   1   5       62.05       53.03     10.66 o
  13   1   5       57.27       73.19     14.98 o
  14   1   5      258.74      296.74     18.20 o
  15   1   5       54.24       58.14     11.54 o
 -17   2   5        6.57       -1.02      8.39 o
 -16   2   5       12.10       10.26      8.05 o
 -15   2   5       33.22       40.81      7.78 o
 -14   2   5      144.40      178.25     12.83 o
 -13   2   5       31.83       32.56      3.74 o
 -12   2   5       63.43       56.36      4.55 o
 -11   2   5     1070.40     1027.59     11.82 o
 -10   2   5     1288.64     1230.96     12.07 o
  -9   2   5     2497.92     2358.09     17.85 o
  -8   2   5       36.34       60.07      2.66 o
  -7   2   5     1147.70     1154.26      9.70 o
  -6   2   5     1107.85     1061.90      9.97 o
  -5   2   5      141.79      139.25      3.12 o
  -4   2   5      385.94      603.19      6.76 o
  -3   2   5     6826.36     7204.21     37.71 o
  -2   2   5     2419.90     2417.16     12.94 o
  -1   2   5     1015.14     1066.92      6.95 o
   0   2   5     5046.76     4741.93     23.57 o
   1   2   5      139.01       75.01      1.89 o
   2   2   5     2576.53     2623.14     13.46 o
   3   2   5     2052.76     1986.57     13.16 o
   4   2   5      134.74      130.16      3.33 o
   5   2   5      626.13      496.50      6.33 o
   6   2   5      745.19      689.83      8.89 o
   7   2   5       34.19       33.54      3.10 o
   8   2   5      405.64      409.20      9.28 o
   9   2   5      204.65      189.69      7.59 o
  10   2   5        3.82        6.49      4.42 o
  11   2   5       49.86       15.90      7.17 o
  12   2   5      520.77      521.54     21.37 o
  13   2   5      247.54      231.54     16.24 o
  14   2   5       88.00      112.76     13.11 o
  15   2   5       56.12       58.64     11.83 o
 -17   3   5       58.51       66.96     13.23 o
 -16   3   5       30.61       37.85      9.42 o
 -15   3   5      117.84      136.82     11.85 o
 -14   3   5        0.24        1.33      5.88 o
 -13   3   5        9.55       11.42      4.44 o
 -12   3   5      162.10      168.76      6.95 o
 -11   3   5      196.09      185.49      5.53 o
 -10   3   5     1191.52     1169.29     11.84 o
  -9   3   5       67.12       74.26      3.28 o
  -8   3   5      386.03      408.75      5.71 o
  -7   3   5      436.50      466.86      5.70 o
  -6   3   5     1010.26     1146.09     10.11 o
  -5   3   5     4706.75     4931.25     29.79 o
  -4   3   5      363.80      350.57      4.70 o
  -3   3   5      837.63     1039.65      7.98 o
  -2   3   5       44.31       67.12      1.80 o
  -1   3   5      415.95      415.68      4.09 o
   0   3   5      682.45      860.94      6.29 o
   1   3   5    12788.86    13718.41     58.01 o
   2   3   5        4.87       23.80      1.26 o
   3   3   5      747.22      758.89      6.53 o
   4   3   5     1667.24     1654.75     13.24 o
   5   3   5      282.40      222.64      4.45 o
   6   3   5      262.35      237.15      5.50 o
   7   3   5      786.99      768.44     11.10 o
   8   3   5      200.32      177.96      6.93 o
   9   3   5      121.26      108.36      6.64 o
  10   3   5      378.66      367.54     12.79 o
  11   3   5        8.94       11.92      6.83 o
  12   3   5       74.95       87.84     12.37 o
  13   3   5      436.09      458.06     21.00 o
  14   3   5       14.19       19.81      9.07 o
  15   3   5       31.39       24.50      9.98 o
 -17   4   5      173.16      187.99     19.30 o
 -16   4   5      169.68      182.44     25.39 o
 -15   4   5      263.44      240.73     15.16 o
 -14   4   5        6.56        5.13      6.41 o
 -13   4   5       74.58       70.23      6.71 o
 -12   4   5       10.15        6.07      3.01 o
 -11   4   5      814.49      795.38     11.75 o
 -10   4   5      102.94      115.82      5.20 o
  -9   4   5      297.13      308.78      5.57 o
  -8   4   5      120.90      110.49      3.71 o
  -7   4   5     1285.15     1297.99     10.96 o
  -6   4   5      187.02      214.44      3.87 o
  -5   4   5      851.76      937.10      8.67 o
  -4   4   5     3067.30     3252.44     21.34 o
  -3   4   5      523.06      446.69      4.73 o
  -2   4   5     1510.90     1594.94      9.62 o
  -1   4   5     6070.01     6344.99     28.58 o
   0   4   5     5350.65     5678.51     36.09 o
   1   4   5     4977.87     4910.51     23.27 o
   2   4   5     2381.38     2377.19     12.58 o
   3   4   5      630.38      654.56      5.46 o
   4   4   5     2128.47     1931.68     14.86 o
   5   4   5     4384.38     4150.40     25.45 o
   6   4   5      925.48      934.55     15.10 o
   7   4   5      285.49      281.62      7.29 o
   8   4   5      186.03      188.48      7.18 o
   9   4   5       32.81       30.21      4.44 o
  10   4   5       12.36       16.23      8.67 o
  11   4   5       14.92       22.55      7.70 o
  12   4   5        3.85        2.52      6.84 o
  13   4   5       93.45       89.07     12.27 o
  14   4   5        0.06        4.07      8.37 o
  15   4   5       12.61       10.68      9.05 o
 -17   5   5       18.99       31.85     12.80 o
 -16   5   5        2.12        3.73      7.95 o
 -15   5   5       17.15        7.19      8.00 o
 -14   5   5      236.72      215.94     15.58 o
 -13   5   5       13.93       14.28      5.09 o
 -12   5   5      129.97      119.08      6.00 o
 -11   5   5       29.20       37.29      4.03 o
 -10   5   5     5810.79     5597.46     44.83 o
  -9   5   5     1571.58     1429.47     14.34 o
  -8   5   5     6632.99     6727.22     42.88 o
  -7   5   5      182.72      151.79      3.64 o
  -6   5   5      544.87      606.92      6.72 o
  -5   5   5     3026.07     3178.19     19.90 o
  -4   5   5       69.95      105.60      3.04 o
  -3   5   5      812.58      828.34      6.84 o
  -2   5   5      420.87      500.54      4.42 o
  -1   5   5       56.59       73.44      2.00 o
   0   5   5      112.64      138.20      2.60 o
   1   5   5      141.46      114.08      2.35 o
   2   5   5      378.05      504.29      4.46 o
   3   5   5     1690.87     1548.71     10.36 o
   4   5   5      396.00      378.90      5.39 o
   5   5   5      268.73      261.99      4.98 o
   6   5   5     2330.85     2227.75     28.59 o
   7   5   5      220.52      222.68      7.03 o
   8   5   5       28.50       22.36      4.07 o
   9   5   5      391.03      438.47     10.83 o
  10   5   5      402.47      398.01     13.75 o
  11   5   5       43.05       31.28      8.14 o
  12   5   5       66.75       93.30     11.62 o
  13   5   5      321.59      292.99     30.96 o
  14   5   5        0.02       14.56      9.06 o
  15   5   5        7.30        8.62      9.18 o
 -17   6   5       42.27       34.90     14.01 o
 -16   6   5      139.14      132.39     14.99 o
 -15   6   5       19.46        7.47      8.29 o
 -14   6   5      152.50      141.38     13.74 o
 -13   6   5        6.55        4.60      6.95 o
 -12   6   5        0.12       -3.77      3.77 o
 -11   6   5      557.22      584.86     11.06 o
 -10   6   5       59.44       37.74      3.58 o
  -9   6   5      659.35      701.39     10.04 o
  -8   6   5     1248.18     1192.00     17.50 o
  -7   6   5      180.44      233.15      4.48 o
  -6   6   5     2535.76     2570.68     18.87 o
  -5   6   5      173.34      163.62      3.58 o
  -4   6   5     2629.11     2532.48     17.83 o
  -3   6   5        0.50        6.66      1.19 o
  -2   6   5      467.39      534.27      4.60 o
  -1   6   5      418.83      341.45      3.82 o
   0   6   5      768.08      848.43      6.39 o
   1   6   5     6055.05     5877.61     28.27 o
   2   6   5     3752.47     3820.16     20.46 o
   3   6   5      401.50      375.50      4.55 o
   4   6   5      578.72      511.32      6.43 o
   5   6   5       25.44       28.46      2.64 o
   6   6   5     4423.03     4160.59     64.47 o
   7   6   5      398.59      451.72     18.58 o
   8   6   5       50.07       64.98      5.22 o
   9   6   5       43.64       56.97      5.33 o
  10   6   5      654.27      722.22     30.01 o
  11   6   5        6.56        5.17      6.93 o
  12   6   5       81.69       83.67     11.58 o
  13   6   5      174.92      169.67     19.30 o
  14   6   5      205.70      202.61     17.25 o
  15   6   5       22.72       31.44     10.89 o
 -17   7   5       29.03       36.05     12.34 o
 -16   7   5        3.43        3.59      9.05 o
 -15   7   5       40.92       46.95     11.34 o
 -14   7   5      179.42      176.63     15.69 o
 -13   7   5      137.31      130.13     13.36 o
 -12   7   5       51.92       60.03      6.71 o
 -11   7   5      244.24      230.68      8.39 o
 -10   7   5        0.11       -2.69      2.69 o
  -9   7   5       53.55       49.93      4.29 o
  -8   7   5     1690.22     1589.90     16.77 o
  -7   7   5     4594.56     4625.98     32.74 o
  -6   7   5      625.69      646.20      8.71 o
  -5   7   5       49.85       79.88      2.78 o
  -4   7   5      924.41      933.44      8.43 o
  -3   7   5      484.53      495.31      5.59 o
  -2   7   5      554.75      552.82      5.51 o
  -1   7   5      300.88      332.18      3.97 o
   0   7   5        9.90       10.75      1.33 o
   1   7   5      188.39      146.84      2.70 o
   2   7   5     1420.90     1423.02      9.60 o
   3   7   5     3623.11     3761.54     21.08 o
   4   7   5     2528.06     2497.54     17.11 o
   5   7   5     1558.03     1361.04     14.71 o
   6   7   5      530.31      500.15     10.44 o
   7   7   5       86.27       91.53      6.15 o
   8   7   5      242.20      204.08      9.51 o
   9   7   5       17.87       23.13      6.64 o
  10   7   5     1319.96     1324.28     46.41 o
  11   7   5      146.21      204.13     44.37 o
  12   7   5       83.54       80.44     11.85 o
  13   7   5      111.34       97.59     12.74 o
  14   7   5        4.19       15.87      9.12 o
  15   7   5       59.79       65.37     12.61 o
 -17   8   5        6.22       16.57     11.50 o
 -16   8   5        0.02       -5.07      8.54 o
 -15   8   5        4.37       -1.17      8.03 o
 -14   8   5      547.48      560.97     24.29 o
 -13   8   5       56.88       50.90     10.51 o
 -12   8   5      145.23      130.99      9.16 o
 -11   8   5        1.22       -2.34      3.59 o
 -10   8   5        1.62        1.82      3.53 o
  -9   8   5       25.22       21.13      4.14 o
  -8   8   5      985.40     1007.90     14.97 o
  -7   8   5     3002.85     2703.38     60.91 o
  -6   8   5     1898.51     2030.59     18.88 o
  -5   8   5     3544.09     3700.85     24.52 o
  -4   8   5     1400.48     1332.26     11.50 o
  -3   8   5      453.44      464.07      5.52 o
  -2   8   5       43.39       39.47      1.87 o
  -1   8   5     1138.38     1372.24      9.72 o
   0   8   5     2413.04     2771.40     16.45 o
   1   8   5     2848.72     2822.37     23.06 o
   2   8   5      345.18      376.63      4.59 o
   3   8   5     2143.99     2237.82     14.69 o
   4   8   5      423.48      470.96      6.97 o
   5   8   5      165.34      154.74      8.24 o
   6   8   5     3148.20     3010.31     30.15 o
   7   8   5      193.71      184.76     15.22 o
   8   8   5      287.35      333.41     28.11 o
   9   8   5      637.11      654.37     17.99 o
  10   8   5      188.22      199.34     15.73 o
  11   8   5       40.68       41.51     10.32 o
  12   8   5       49.25       51.10     30.90 o
  13   8   5       31.77       28.00      9.61 o
  14   8   5        5.92        0.72      8.10 o
  15   8   5       29.59       34.60     10.97 o
 -17   9   5       54.20       71.96     18.37 o
 -16   9   5       57.00       59.69     12.87 o
 -15   9   5       31.09       41.08     11.26 o
 -14   9   5      100.65      116.59     14.78 o
 -13   9   5      839.44      829.37     29.03 o
 -12   9   5      672.23      672.67     25.27 o
 -11   9   5       54.98       42.59      5.85 o
 -10   9   5      594.49      524.90     14.25 o
  -9   9   5      131.65      129.71      7.56 o
  -8   9   5        0.44        5.90      3.42 o
  -7   9   5       13.76       15.43      5.18 o
  -6   9   5       92.01       73.43      4.26 o
  -5   9   5     2747.40     2797.73     21.66 o
  -4   9   5       43.99       62.09      2.54 o
  -3   9   5     1343.10     1320.90     10.75 o
  -2   9   5      656.66      609.70      6.00 o
  -1   9   5       52.84       67.25      2.22 o
   0   9   5     2471.09     2519.73     20.64 o
   1   9   5     1599.48     1672.95     11.49 o
   2   9   5       27.64       29.56      1.86 o
   3   9   5     1709.40     1774.25     13.50 o
   4   9   5        9.28        8.48      1.74 o
   5   9   5      499.64      467.39     12.85 o
   6   9   5      232.17      233.23      7.20 o
   7   9   5       21.04       21.51      4.37 o
   8   9   5     1527.37     1479.24     30.28 o
   9   9   5       74.49       57.26     13.60 o
  10   9   5      853.21      834.75     32.04 o
  11   9   5      140.70      132.84     13.86 o
  12   9   5       11.53       22.82      8.96 o
  13   9   5        2.14       13.60     14.40 o
  14   9   5       13.38       17.55      9.65 o
 -16  10   5       28.34       40.25     12.03 o
 -15  10   5      932.37      951.66     33.61 o
 -14  10   5      707.84      720.97     40.86 o
 -13  10   5      392.08      387.44     20.84 o
 -12  10   5       38.41       62.35     10.54 o
 -11  10   5        4.17       -3.41      4.84 o
 -10  10   5        1.55       -3.60      3.60 o
  -9  10   5       23.94       11.50      3.90 o
  -8  10   5     1541.25     1433.08     24.94 o
  -7  10   5      292.98      289.42     10.17 o
  -6  10   5     4458.15     4335.84     42.56 o
  -5  10   5      445.68      465.20      9.73 o
  -4  10   5      148.35      139.49      3.66 o
  -3  10   5     2117.41     2174.01     15.91 o
  -2  10   5      769.03      666.50      6.58 o
  -1  10   5      247.75      283.34      3.99 o
   0  10   5      159.32      158.37      3.57 o
   1  10   5       91.79       79.21      2.67 o
   2  10   5      472.72      502.04      5.75 o
   3  10   5       32.63       38.63      2.68 o
   4  10   5      407.51      415.43      6.35 o
   5  10   5     1130.35      943.82     14.16 o
   6  10   5      648.16      600.09     12.95 o
   7  10   5      584.18      616.52     14.84 o
   8  10   5       36.72       33.33      6.26 o
   9  10   5       69.69       92.59     11.28 o
  10  10   5        0.65       -4.96      5.80 o
  11  10   5       50.70       40.33     10.35 o
  12  10   5       79.38       65.78     11.75 o
  13  10   5        0.29        8.53      8.94 o
  14  10   5       66.63       77.93     21.21 o
 -16  11   5       12.19       10.43     11.11 o
 -15  11   5        0.78       -6.50      9.39 o
 -14  11   5       49.23       50.83     12.57 o
 -13  11   5        0.46        8.67      7.87 o
 -12  11   5      283.07      233.68     17.27 o
 -11  11   5        0.65       -6.58      6.58 o
 -10  11   5      523.32      479.99     14.24 o
  -9  11   5       12.87       21.69      4.61 o
  -8  11   5       22.49       21.56      4.39 o
  -7  11   5      216.86      237.26      9.05 o
  -6  11   5      672.58      738.92     13.63 o
  -5  11   5      367.20      342.51      8.30 o
  -4  11   5        0.15       -1.07      1.74 o
  -3  11   5      172.76      169.14      4.31 o
  -2  11   5      157.62      169.27      3.82 o
  -1  11   5      268.19      247.60      4.22 o
   0  11   5        1.56       -0.59      1.23 o
   1  11   5     2083.26     2108.65     13.58 o
   2  11   5     3070.14     3011.26     30.18 o
   3  11   5      445.63      430.57      6.75 o
   4  11   5      673.42      660.43      8.57 o
   5  11   5      846.72      862.38     13.50 o
   6  11   5       23.20       45.16      6.18 o
   7  11   5     1184.34     1137.35     21.06 o
   8  11   5      166.59      160.99     10.82 o
   9  11   5      161.93      170.38     15.39 o
  10  11   5       98.59       39.55     56.20 o
  11  11   5     1021.35     1103.31     35.68 o
  12  11   5       24.46       35.81     10.54 o
  13  11   5       53.96       34.55     11.38 o
  14  11   5        5.73       39.21     37.77 o
 -16  12   5        1.12        2.19     10.88 o
 -15  12   5      475.97      482.35     25.68 o
 -14  12   5       82.32      102.14     14.33 o
 -13  12   5      101.54      109.66     14.08 o
 -12  12   5        0.59        8.85      7.78 o
 -11  12   5        1.71        0.86      7.56 o
 -10  12   5        3.76       -4.38      4.65 o
  -9  12   5      154.22      143.75      8.55 o
  -8  12   5      226.87      214.46     10.76 o
  -7  12   5      170.80      165.02     10.01 o
  -6  12   5        1.18        7.91      3.69 o
  -5  12   5     2834.44     2688.16     28.55 o
  -4  12   5        0.90       -0.18      1.97 o
  -3  12   5     2842.10     2863.96     26.25 o
  -2  12   5      592.89      550.86      6.63 o
  -1  12   5        7.65       12.84      1.84 o
   0  12   5       29.16       24.92      2.13 o
   1  12   5        2.86        4.00      1.50 o
   2  12   5        0.59        1.90      1.85 o
   3  12   5       37.62       33.21      2.97 o
   4  12   5      127.02      104.18      4.37 o
   5  12   5     2090.70     2088.73     22.52 o
   6  12   5       47.86       36.11      5.02 o
   7  12   5      100.26       89.34      7.82 o
   8  12   5      378.92      362.14     15.00 o
   9  12   5        2.90       23.24      9.13 o
  10  12   5        0.18        6.97     15.45 o
  11  12   5        0.10       -1.26     17.38 o
  12  12   5      145.21      164.87     17.76 o
  13  12   5       45.90       47.19     11.85 o
  14  12   5      108.45      130.29     28.78 o
 -16  13   5       18.90       23.15     12.86 o
 -15  13   5      124.78      121.17     24.32 o
 -14  13   5      489.42      482.00     25.18 o
 -13  13   5       46.79       41.35     11.26 o
 -12  13   5      207.48      204.55     18.28 o
 -11  13   5      156.07      139.62     15.62 o
 -10  13   5        7.10       -1.05      7.54 o
  -9  13   5       32.19       29.03      6.06 o
  -8  13   5      384.25      378.71     11.20 o
  -7  13   5       17.48       17.57      3.90 o
  -6  13   5      301.31      280.96     10.03 o
  -5  13   5     2906.76     2901.93     29.34 o
  -4  13   5      309.16      298.85      7.34 o
  -3  13   5      309.30      363.76      8.38 o
  -2  13   5      252.89      258.09      5.61 o
  -1  13   5      322.86      280.15      5.61 o
   0  13   5      460.38      427.60      6.50 o
   1  13   5     1410.73     1284.38     11.62 o
   2  13   5      209.20      187.90      5.14 o
   3  13   5     1919.40     1833.45     17.43 o
   4  13   5     2446.20     2439.14     22.03 o
   5  13   5        0.32        1.65      3.07 o
   6  13   5     1236.02     1181.38     23.51 o
   7  13   5        0.32        3.61      4.59 o
   8  13   5      307.92      290.75     16.11 o
   9  13   5       63.83       44.47     10.18 o
  10  13   5       93.64      130.60     16.96 o
  11  13   5      314.58      318.02     20.13 o
  12  13   5       14.62        8.24     17.14 o
  13  13   5      171.48      203.78     26.94 o
 -15  14   5      193.67      168.99     19.27 o
 -14  14   5       37.04       25.02     11.45 o
 -13  14   5      112.10       74.01     14.13 o
 -12  14   5        1.07       14.82      9.66 o
 -11  14   5        0.26       -2.16     10.51 o
 -10  14   5      297.78      323.36     30.15 o
  -9  14   5      512.55      505.10     20.00 o
  -8  14   5       33.65       12.06      4.52 o
  -7  14   5     2164.81     2125.74     28.00 o
  -6  14   5      506.34      525.94     13.49 o
  -5  14   5       91.03       84.05      4.87 o
  -4  14   5     1775.06     1684.44     19.35 o
  -3  14   5     1332.95     1216.19     15.78 o
  -2  14   5      574.49      625.19      9.35 o
  -1  14   5      199.04      186.93      5.26 o
   0  14   5      607.27      613.35      9.65 o
   1  14   5        8.98        6.27      2.49 o
   2  14   5      385.89      363.66      6.92 o
   3  14   5     1964.27     1899.79     19.85 o
   4  14   5      598.53      533.60      9.57 o
   5  14   5       94.94      102.78      6.52 o
   6  14   5        5.15       19.98      5.15 o
   7  14   5       66.81       62.78     13.77 o
   8  14   5      439.27      457.57     19.88 o
   9  14   5       74.66       79.82     19.60 o
  10  14   5      291.18      378.57     29.64 o
  11  14   5       54.20       78.53     14.60 o
  12  14   5      144.61      141.36     16.06 o
  13  14   5       90.65      112.49     22.51 o
 -15  15   5      134.91      133.62     17.62 o
 -14  15   5      104.45      131.94     17.09 o
 -13  15   5       25.51       39.32     12.23 o
 -12  15   5      124.14      140.76     16.83 o
 -11  15   5      315.85      312.10     21.19 o
 -10  15   5        0.13       -6.62      7.71 o
  -9  15   5      409.50      393.93     18.63 o
  -8  15   5      792.29      809.62     18.43 o
  -7  15   5      269.66      273.70     12.33 o
  -6  15   5      123.26      113.09      7.31 o
  -5  15   5       37.55       37.79      4.07 o
  -4  15   5      310.60      331.12      8.31 o
  -3  15   5      361.51      353.43      9.12 o
  -2  15   5      461.96      434.76      8.84 o
  -1  15   5     2163.92     2065.92     21.97 o
   0  15   5       99.42      109.83      6.07 o
   1  15   5      466.14      453.68     11.51 o
   2  15   5     2109.31     1945.16     18.79 o
   3  15   5       57.84       60.09      4.32 o
   4  15   5      778.05      746.22     11.55 o
   5  15   5        0.89       -2.81      3.49 o
   6  15   5        0.14       -3.13      4.37 o
   7  15   5      210.72      226.72     13.13 o
   8  15   5      107.37       68.16     12.60 o
   9  15   5      427.76      469.64     24.70 o
  10  15   5        0.45       41.46     10.97 o
  11  15   5       40.28       60.33     20.53 o
  12  15   5       58.39       62.75     15.23 o
  13  15   5      148.88      186.65     26.80 o
 -15  16   5       46.35       76.24     20.69 o
 -14  16   5        0.06       18.74     12.84 o
 -13  16   5      256.80      264.07     22.75 o
 -12  16   5      241.42      261.74     21.73 o
 -11  16   5       49.22       27.64     13.97 o
 -10  16   5       70.53       58.47     12.11 o
  -9  16   5        7.33       -4.51     12.05 o
  -8  16   5      122.86      103.60     10.04 o
  -7  16   5       27.87       23.89      5.59 o
  -6  16   5       64.78       73.04      6.41 o
  -5  16   5      861.02      760.65     13.27 o
  -4  16   5      998.80      916.76     14.08 o
  -3  16   5      221.36      232.15      7.76 o
  -2  16   5     2248.04     2184.79     25.78 o
  -1  16   5      308.29      305.49     10.23 o
   0  16   5      910.22      923.50     28.70 o
   1  16   5      384.89      387.28      9.90 o
   2  16   5        0.39        1.50      3.24 o
   3  16   5        6.75       10.62      3.98 o
   4  16   5       15.96       19.14      3.46 o
   5  16   5        0.03       -1.63      3.82 o
   6  16   5       66.15       57.13      7.07 o
   7  16   5     1187.92     1186.86     28.17 o
   8  16   5       50.04       32.68     18.25 o
   9  16   5      100.64      140.40     20.81 o
  10  16   5       49.26       87.54     16.96 o
  11  16   5      527.27      552.87     28.77 o
  12  16   5       34.11       87.68     13.97 o
 -14  17   5       14.85       25.21     15.10 o
 -13  17   5      183.46      115.29     46.07 o
 -12  17   5      421.73      436.86     25.50 o
 -11  17   5      211.18      174.40     19.64 o
 -10  17   5     1863.42     1900.76     50.32 o
  -9  17   5      288.06      272.62     20.36 o
  -8  17   5      393.08      378.79     15.89 o
  -7  17   5      142.96      142.10     10.23 o
  -6  17   5      200.02      179.38      8.98 o
  -5  17   5       83.84       94.65      5.42 o
  -4  17   5      339.06      319.84      8.99 o
  -3  17   5      818.17      785.15     15.25 o
  -2  17   5     2495.49     2501.97     28.82 o
  -1  17   5     1167.67     1085.58     15.92 o
   0  17   5     3091.52     2983.58     35.70 o
   1  17   5      622.34      593.25     11.71 o
   2  17   5      280.69      241.88     10.52 o
   3  17   5        0.37        3.74      3.97 o
   4  17   5       38.60       40.69      4.62 o
   5  17   5      754.75      721.27     23.86 o
   6  17   5      587.46      609.01     29.56 o
   7  17   5       53.98       41.93      9.94 o
   8  17   5       21.17       18.47     21.37 o
   9  17   5      148.67      195.98     20.25 o
  10  17   5      316.65      332.35     24.57 o
  11  17   5       57.97       11.57     30.48 o
  12  17   5       37.12       60.28     13.40 o
 -14  18   5       49.56       35.81     18.75 o
 -13  18   5       33.27       15.73     12.74 o
 -12  18   5      228.07      260.70     23.59 o
 -11  18   5        1.71       -0.38     10.17 o
 -10  18   5      552.48      542.89     34.07 o
  -9  18   5      352.45      324.97     23.05 o
  -8  18   5      165.28      142.42     18.55 o
  -7  18   5        5.88       12.19      7.92 o
  -6  18   5       15.07       15.28      6.23 o
  -5  18   5      264.54      256.89     12.98 o
  -4  18   5      214.46      177.65     13.17 o
  -3  18   5       66.10       74.44      5.99 o
  -2  18   5      269.56      260.20      8.40 o
  -1  18   5        4.67        6.39      3.80 o
   0  18   5      718.01      648.92     16.24 o
   1  18   5      221.63      202.85      8.15 o
   2  18   5      775.01      710.29     14.65 o
   3  18   5        7.48       10.65      4.31 o
   4  18   5      154.51      145.62      8.62 o
   5  18   5        3.41        2.55      7.14 o
   6  18   5      228.68      236.97     16.98 o
   7  18   5      167.90      147.71     22.68 o
   8  18   5       79.33       94.89     15.90 o
   9  18   5       16.79        1.13      7.31 o
  10  18   5       55.08       40.94     13.92 o
  11  18   5       17.23       18.63     11.91 o
 -13  19   5        2.60       13.16     11.27 o
 -12  19   5      188.20      209.53     25.17 o
 -11  19   5        0.02       -0.18     10.47 o
 -10  19   5      566.59      533.40     27.77 o
  -9  19   5      113.91       91.84     16.79 o
  -8  19   5      170.33      206.46     20.59 o
  -7  19   5      225.50      252.24     15.35 o
  -6  19   5      146.22      145.08     11.42 o
  -5  19   5      377.02      387.55     11.32 o
  -4  19   5        6.20        7.03      8.99 o
  -3  19   5      319.96      338.32     11.17 o
  -2  19   5      914.30      872.51     18.88 o
  -1  19   5       17.39       20.02      4.20 o
   0  19   5      496.42      513.78     13.24 o
   1  19   5       60.66       53.68      6.01 o
   2  19   5      125.82      103.78      7.53 o
   3  19   5      192.75      195.25     10.74 o
   4  19   5        1.70       -3.53      3.53 o
   5  19   5       46.10       50.40      9.54 o
   6  19   5        3.88       -8.50     35.03 o
   7  19   5      491.41      521.61     22.76 o
   8  19   5       17.51       56.67     20.83 o
   9  19   5       24.09       11.64     10.98 o
  10  19   5      364.70      373.43     34.75 o
  11  19   5        0.69      -16.63     22.22 o
 -12  20   5       86.36       87.91     30.16 o
 -11  20   5      593.73      635.25     31.41 o
 -10  20   5      112.97      140.81     23.51 o
  -9  20   5      272.61      261.62     22.26 o
  -8  20   5        6.22       11.84      9.03 o
  -7  20   5        3.34       -6.74      9.63 o
  -6  20   5      132.32      149.69     15.45 o
  -5  20   5      258.71      261.14     16.72 o
  -4  20   5      168.91      157.57     15.77 o
  -3  20   5     1055.49     1034.18     20.29 o
  -2  20   5       39.67       54.27      6.40 o
  -1  20   5       34.57       35.89      5.00 o
   0  20   5       55.06       55.07      6.14 o
   1  20   5      122.39      133.15      8.21 o
   2  20   5        8.48       12.58      4.79 o
   3  20   5      175.48      173.07      9.59 o
   4  20   5      731.54      715.42     17.93 o
   5  20   5        2.52       -8.16      8.16 o
   6  20   5      120.78       88.87     15.66 o
   7  20   5      350.58      289.39     22.21 o
   8  20   5       43.55       23.24     10.56 o
   9  20   5      100.55      145.51     26.31 o
 -12  21   5        6.35        7.51     12.16 o
 -11  21   5       18.27       11.57     16.68 o
 -10  21   5       50.55       67.02     18.60 o
  -9  21   5        0.74        2.69     10.63 o
  -8  21   5     1491.66     1577.63     37.83 o
  -7  21   5       97.87       99.45     14.12 o
  -6  21   5       66.86       72.20     11.95 o
  -5  21   5       38.62       51.06     12.73 o
  -4  21   5     1076.00      993.38     19.97 o
  -3  21   5        7.58        7.39      5.06 o
  -2  21   5       60.30       54.92      7.20 o
  -1  21   5       37.93       37.13      6.41 o
   0  21   5     1138.45     1166.78     20.82 o
   1  21   5      283.42      268.74     19.53 o
   2  21   5     1411.48     1434.44     27.72 o
   3  21   5      115.94       94.67      8.55 o
   4  21   5       17.10       23.89      9.80 o
   5  21   5      188.45      135.71     18.54 o
   6  21   5      165.66      100.31     16.61 o
   7  21   5       17.58       -5.66     14.01 o
   8  21   5       23.93       23.40     12.85 o
  10  21   5       49.10       89.76     25.84 o
 -11  22   5       23.94       14.34     16.26 o
 -10  22   5        0.31        7.99     15.30 o
  -9  22   5        1.36       30.12     22.59 o
  -8  22   5      294.25      307.17     22.19 o
  -7  22   5      693.44      691.96     29.15 o
  -6  22   5      482.11      456.62     23.52 o
  -5  22   5      630.17      599.16     54.55 o
  -4  22   5      143.65      119.32      8.63 o
  -3  22   5      260.94      264.77     13.66 o
  -2  22   5       54.45       53.83      7.72 o
  -1  22   5      241.59      255.04     10.29 o
   0  22   5       69.02       72.58      6.87 o
   1  22   5       80.48       62.33      7.04 o
   2  22   5        4.07       -5.69      5.69 o
   3  22   5      288.18      243.42     12.44 o
   4  22   5      289.35      329.46     15.97 o
   5  22   5      220.84      175.14     15.73 o
   6  22   5       49.43       51.68     20.86 o
   7  22   5      188.79      190.91     21.07 o
   8  22   5       29.64       23.53     13.54 o
   9  22   5       10.56        2.94     12.07 o
 -10  23   5      225.67      202.71     29.27 o
  -9  23   5       47.00       36.54     12.64 o
  -8  23   5        1.53       10.02     20.66 o
  -7  23   5       58.20       55.62     13.11 o
  -6  23   5        0.36       18.29      9.96 o
  -5  23   5      166.37      174.68     19.99 o
  -4  23   5       16.74       12.16      5.53 o
  -3  23   5      104.01       97.36      9.41 o
  -2  23   5       77.98       83.62      8.77 o
  -1  23   5      246.14      252.47     12.34 o
   0  23   5       15.36       16.23      5.90 o
   1  23   5       40.07       27.60      7.39 o
   2  23   5       17.22       15.35      6.83 o
   3  23   5      167.37      181.39     11.78 o
   4  23   5      253.06      272.39     17.31 o
   5  23   5      262.22      291.04     22.93 o
   6  23   5      401.57      382.97     35.09 o
   7  23   5       73.89       56.61     15.53 o
   8  23   5       55.97       52.83     25.13 o
  -9  24   5        0.97        9.59     17.67 o
  -8  24   5       23.09       13.14     11.90 o
  -7  24   5      380.84      225.11     80.78 o
  -6  24   5        4.64        7.63      9.26 o
  -5  24   5     1191.30     1264.03     34.60 o
  -4  24   5      721.41      700.30     17.98 o
  -3  24   5      228.11      233.09     12.32 o
  -2  24   5      674.11      607.00     68.02 o
  -1  24   5        3.15        4.32      6.94 o
   0  24   5        2.99        0.19      5.62 o
   1  24   5       31.03       37.96      9.05 o
   2  24   5       18.43       12.15      6.73 o
   3  24   5      877.60      894.01     22.38 o
   4  24   5       53.15       51.57     17.64 o
   5  24   5      137.99      168.77     23.63 o
   6  24   5        0.08        7.98     18.47 o
   7  24   5        2.11       -9.77      9.77 o
  -8  25   5      198.04      214.44     18.82 o
  -7  25   5       52.76       72.69     13.03 o
  -6  25   5        0.12        0.22     11.24 o
  -5  25   5       12.70       45.86     23.20 o
  -4  25   5        8.80        8.60      6.33 o
  -3  25   5       45.96       36.23      7.84 o
  -2  25   5       92.86       92.09      9.60 o
  -1  25   5      119.20      134.62     11.15 o
   0  25   5        0.93        7.32      7.14 o
   1  25   5      108.39      129.35     10.96 o
   2  25   5      141.63      145.75     19.31 o
   3  25   5        6.69       18.51      7.02 o
   4  25   5      192.72      228.87     28.25 o
   5  25   5      292.33      335.74     24.57 o
   6  25   5       61.30      106.93     24.17 o
  -7  26   5      171.16      219.19     45.88 o
  -6  26   5        1.67      -10.01     10.01 o
  -5  26   5      194.21      176.52     17.07 o
  -4  26   5        3.09        3.03      8.74 o
  -3  26   5      295.85      305.46     14.21 o
  -2  26   5        8.52        0.04      6.35 o
  -1  26   5        0.91        6.38      8.00 o
   0  26   5       13.73       22.97     13.06 o
   1  26   5      227.13      251.88     15.43 o
   2  26   5      316.21      350.68     15.66 o
   3  26   5       86.99       83.69     11.75 o
   4  26   5       17.34       22.64     10.49 o
   5  26   5       94.08       98.14     16.56 o
  -5  27   5       44.00       73.34     15.31 o
  -4  27   5       19.48       -2.25     10.20 o
  -3  27   5       29.38       44.83     16.23 o
  -2  27   5      923.35      915.98     23.25 o
  -1  27   5      374.48      407.98     26.98 o
   0  27   5       17.19       18.07      8.83 o
   1  27   5      226.87      266.44     31.62 o
   2  27   5        5.69       10.01      6.90 o
   3  27   5      279.76      272.35     20.26 o
  -2  28   5      165.06      204.82     46.19 o
  -1  28   5        4.16        8.69     26.43 o
 -16   0   6      220.37      212.07     16.59 o
 -14   0   6       73.78       59.36      8.98 o
 -12   0   6      554.22      551.97     14.48 o
 -10   0   6      685.05      693.00     12.26 o
  -8   0   6     1562.95     1402.13     18.63 o
  -6   0   6     8660.15     9067.26     87.65 o
  -4   0   6     3802.54     3676.76     37.19 o
  -2   0   6     1531.26     1517.37     13.60 o
   0   0   6      271.92      287.02      5.00 o
   2   0   6     2144.74     2008.93     16.99 o
   4   0   6    15279.29    14873.32    114.05 o
   6   0   6      143.79      160.64      8.68 o
   8   0   6      233.87      247.88     15.13 o
  10   0   6      175.99      169.62     18.20 o
  12   0   6       71.10       41.04     13.92 o
  14   0   6       98.98      120.46     20.78 o
 -17   1   6       65.56       87.39     11.47 o
 -16   1   6        3.86        6.51      5.48 o
 -15   1   6       23.64       16.91      5.76 o
 -14   1   6       69.65       61.85      6.46 o
 -13   1   6        3.04        1.68      3.35 o
 -12   1   6      912.23      857.56     12.95 o
 -11   1   6        0.54        2.40      2.50 o
 -10   1   6     3979.77     3791.84     27.83 o
  -9   1   6      513.23      484.47      7.59 o
  -8   1   6      901.61      964.69      9.81 o
  -7   1   6      158.83      137.93      4.29 o
  -6   1   6      150.32      165.93      3.74 o
  -5   1   6     3685.28     3987.92     31.10 o
  -4   1   6     1219.98     1339.74     11.66 o
  -3   1   6      233.32      306.79      8.37 o
  -2   1   6     5398.97     5646.56     27.09 o
  -1   1   6     6637.38     6391.57     35.37 o
   0   1   6      609.80      585.99      5.04 o
   1   1   6     1411.32     1487.44      8.88 o
   2   1   6     5350.83     4869.91     23.71 o
   3   1   6      224.58      277.88      4.27 o
   4   1   6      278.08      254.33      4.39 o
   5   1   6      123.95      111.14      5.95 o
   6   1   6      448.12      419.79      8.66 o
   7   1   6       82.30       69.95      4.31 o
   8   1   6      122.79      128.06      7.69 o
   9   1   6       40.41       58.15      7.80 o
  10   1   6      245.91      225.92     28.52 o
  11   1   6        0.04        4.41      5.94 o
  12   1   6       92.15      108.84     12.71 o
  13   1   6       22.85        6.84      8.48 o
  14   1   6      128.12      140.71     15.50 o
  15   1   6        6.00        3.37      9.16 o
 -17   2   6       29.63       35.79     10.19 o
 -16   2   6      146.46      171.59     15.18 o
 -15   2   6        1.31       -0.72      4.89 o
 -14   2   6      111.51       97.16      7.86 o
 -13   2   6        0.07        1.82      3.46 o
 -12   2   6      402.11      385.75      9.69 o
 -11   2   6      153.79      150.38      5.69 o
 -10   2   6      764.30      679.82      9.87 o
  -9   2   6       69.13       56.91      3.36 o
  -8   2   6     2898.24     2823.47     20.71 o
  -7   2   6      875.81      843.87      9.29 o
  -6   2   6      378.31      387.82      5.53 o
  -5   2   6      380.02      402.47      6.17 o
  -4   2   6     2250.92     2467.34     17.76 o
  -3   2   6     1190.82     1072.80      7.28 o
  -2   2   6     1738.64     1803.53     10.92 o
  -1   2   6      146.19      172.26      2.87 o
   0   2   6     1753.09     1946.80     11.41 o
   1   2   6     1631.54     1871.78     10.96 o
   2   2   6     4972.93     4959.34     24.74 o
   3   2   6      911.41      820.42      7.20 o
   4   2   6      286.93      235.07      4.22 o
   5   2   6     1233.71     1095.52     16.30 o
   6   2   6      542.44      537.74     10.47 o
   7   2   6       58.03       59.76      4.39 o
   8   2   6      343.28      338.52     10.41 o
   9   2   6        0.09        0.97      4.14 o
  10   2   6       40.13       31.79      7.59 o
  11   2   6       29.97       52.46     26.65 o
  12   2   6      210.12      201.66     16.04 o
  13   2   6       32.68       32.43      9.77 o
  14   2   6        1.64        2.06      8.53 o
  15   2   6       68.96       88.03     13.81 o
 -17   3   6        0.14        3.12      9.00 o
 -16   3   6        5.70       -0.99     14.33 o
 -15   3   6       36.16       41.49      6.53 o
 -14   3   6       99.32      109.97      8.32 o
 -13   3   6      432.04      391.01     15.38 o
 -12   3   6     1162.58     1092.29     15.90 o
 -11   3   6       79.75       79.86      4.84 o
 -10   3   6     2861.03     2694.75     24.67 o
  -9   3   6       41.42       30.09      2.96 o
  -8   3   6      917.85      917.16      9.98 o
  -7   3   6     1728.11     1653.04     14.46 o
  -6   3   6       70.35       77.46      2.89 o
  -5   3   6     1600.17     1801.80     15.11 o
  -4   3   6     1251.98     1391.32     11.26 o
  -3   3   6      352.29      353.36      3.87 o
  -2   3   6      594.75      519.50      4.81 o
  -1   3   6      327.37      402.37      4.27 o
   0   3   6     8204.05     8601.04     38.86 o
   1   3   6     2974.54     2991.04     15.48 o
   2   3   6     2851.60     2890.40     15.63 o
   3   3   6      779.81      799.77      7.17 o
   4   3   6      436.51      415.17      5.49 o
   5   3   6       34.38       45.64      3.42 o
   6   3   6      579.74      599.17     11.75 o
   7   3   6      741.27      689.31     12.66 o
   8   3   6     1339.45     1300.23     21.09 o
   9   3   6      180.27      172.74     13.30 o
  10   3   6      550.22      526.24     21.16 o
  11   3   6      101.79      101.71     11.84 o
  12   3   6        4.02       16.35      7.25 o
  13   3   6       61.65       56.52     11.21 o
  14   3   6        2.19       13.07      9.15 o
  15   3   6        1.45        8.04      9.56 o
 -17   4   6       33.28       58.74     12.59 o
 -16   4   6      101.21      120.49     14.00 o
 -15   4   6      285.79      317.81     12.62 o
 -14   4   6      155.39      172.96     13.44 o
 -13   4   6      193.54      148.45     20.62 o
 -12   4   6      200.56      177.68      8.09 o
 -11   4   6      356.58      313.50      8.26 o
 -10   4   6       16.90        5.69      2.69 o
  -9   4   6     1795.64     1635.84     18.04 o
  -8   4   6      158.25      164.92      4.26 o
  -7   4   6      117.31      120.27      3.63 o
  -6   4   6      184.35      218.54      4.25 o
  -5   4   6       93.85       96.85      2.98 o
  -4   4   6      141.32      133.73      3.14 o
  -3   4   6       10.17       33.74      1.52 o
  -2   4   6       28.15       36.57      1.67 o
  -1   4   6       41.93       63.40      2.05 o
   0   4   6     1133.36     1126.76      8.01 o
   1   4   6     2144.08     2017.80     11.77 o
   2   4   6      397.39      452.82      4.62 o
   3   4   6     3328.91     3691.09     20.51 o
   4   4   6       99.86      122.92      3.41 o
   5   4   6     2108.55     1980.72     20.82 o
   6   4   6       18.19       22.96      3.57 o
   7   4   6     5925.08     5779.63     77.94 o
   8   4   6      506.33      444.50     11.11 o
   9   4   6       70.42       85.83      6.95 o
  10   4   6      331.31      317.59     43.44 o
  11   4   6      191.42      218.86     38.01 o
  12   4   6      207.68      199.77     21.23 o
  13   4   6       23.38       44.07     10.15 o
  14   4   6       33.04       21.17     10.34 o
  15   4   6       80.41       68.32     12.83 o
 -17   5   6       27.10       44.64     26.15 o
 -16   5   6       10.15        4.79      8.85 o
 -15   5   6        6.51       11.06      8.47 o
 -14   5   6       20.70       24.69      8.18 o
 -13   5   6      830.22      790.87     24.02 o
 -12   5   6        7.94       11.93      4.00 o
 -11   5   6     1004.54     1042.77     15.38 o
 -10   5   6      226.39      227.10      6.92 o
  -9   5   6        1.10        3.85      2.62 o
  -8   5   6       59.00       63.02      3.51 o
  -7   5   6      166.83      215.19      4.35 o
  -6   5   6      896.31      893.64      8.57 o
  -5   5   6      826.19      821.51      7.75 o
  -4   5   6     1933.06     2023.11     14.98 o
  -3   5   6       96.39      100.87      2.28 o
  -2   5   6      149.61      172.90      2.88 o
  -1   5   6     3068.61     2975.82     20.36 o
   0   5   6      495.92      557.53      5.72 o
   1   5   6      709.39      794.04      6.72 o
   2   5   6     4995.19     4865.22     25.22 o
   3   5   6      815.53      851.34      7.38 o
   4   5   6        9.77        3.58      1.72 o
   5   5   6      317.42      340.53     15.57 o
   6   5   6      324.59      310.70      9.17 o
   7   5   6     1457.92     1467.02     23.03 o
   8   5   6      720.42      691.96     17.74 o
   9   5   6       22.21       23.71      6.22 o
  10   5   6      153.99      134.57     13.27 o
  11   5   6        0.06       -2.97      9.41 o
  12   5   6      110.05      131.78     13.86 o
  13   5   6       68.28       85.98     12.38 o
  14   5   6      172.75      190.40     17.76 o
  15   5   6       46.96       33.70     11.14 o
 -17   6   6      145.56      135.74     15.41 o
 -16   6   6      132.25      141.22     15.68 o
 -15   6   6      800.05      856.33     40.30 o
 -14   6   6      112.97      109.96     13.28 o
 -13   6   6      519.46      469.54     21.16 o
 -12   6   6       10.84       14.47      5.31 o
 -11   6   6      252.46      252.56      8.05 o
 -10   6   6      578.78      558.90     11.68 o
  -9   6   6      937.07      841.46     13.94 o
  -8   6   6        5.14        7.66      2.73 o
  -7   6   6      362.97      296.60      5.67 o
  -6   6   6      432.16      465.55      6.92 o
  -5   6   6      254.67      258.89      4.77 o
  -4   6   6     2782.58     3065.56     20.22 o
  -3   6   6     1221.56     1112.44      9.11 o
  -2   6   6     2553.58     2685.67     14.86 o
  -1   6   6      123.03       95.95      2.63 o
   0   6   6     3539.17     3595.14     24.10 o
   1   6   6     2950.18     3341.60     18.57 o
   2   6   6     2074.63     2078.39     12.43 o
   3   6   6     4440.73     4276.13     31.23 o
   4   6   6     1879.16     1833.70     15.71 o
   5   6   6     1230.69     1050.16     14.68 o
   6   6   6      171.21      166.65      7.00 o
   7   6   6     1903.11     1823.85     36.61 o
   8   6   6     1135.09     1128.57     22.19 o
   9   6   6       43.12       54.60      7.26 o
  10   6   6      139.55      143.94     13.85 o
  11   6   6      333.53      310.65     18.31 o
  12   6   6      158.76      144.74     17.98 o
  13   6   6       34.48       67.93     17.63 o
  14   6   6       43.97       30.97     10.33 o
 -17   7   6        1.20        2.71      9.84 o
 -16   7   6      134.65      139.26     16.03 o
 -15   7   6      265.32      270.79     32.16 o
 -14   7   6       18.58       22.40      9.21 o
 -13   7   6      270.75      269.27     17.95 o
 -12   7   6       74.29       61.84      8.08 o
 -11   7   6       24.00       26.09      4.55 o
 -10   7   6      117.02      109.06      7.06 o
  -9   7   6      146.23      140.12      7.52 o
  -8   7   6     1472.72     1371.51     20.33 o
  -7   7   6     2422.55     2416.62     30.83 o
  -6   7   6     2019.42     1982.95     17.65 o
  -5   7   6     4708.45     4980.35     32.63 o
  -4   7   6     3261.09     3192.46     27.99 o
  -3   7   6       64.21       93.36      2.52 o
  -2   7   6      220.80      173.93      2.95 o
  -1   7   6     1610.17     1677.67     10.63 o
   0   7   6     2865.03     3152.59     17.52 o
   1   7   6     1404.88     1503.38     12.47 o
   2   7   6       17.17       17.90      1.68 o
   3   7   6      111.61       92.56      3.07 o
   4   7   6      545.03      536.83      7.69 o
   5   7   6     3932.11     3699.67     41.96 o
   6   7   6     1451.32     1438.98     19.90 o
   7   7   6     5364.46     4990.54     66.40 o
   8   7   6     2389.21     2302.99     35.06 o
   9   7   6       81.19       77.56      8.54 o
  10   7   6      214.12      207.19     31.46 o
  11   7   6      137.75      152.74     24.29 o
  12   7   6       95.56       92.41     16.49 o
  13   7   6        8.54      -11.71     25.54 o
  14   7   6       90.38       90.46     19.07 o
 -17   8   6      724.59      736.85     29.99 o
 -16   8   6      116.47      107.06     14.98 o
 -15   8   6      224.97      231.11     20.15 o
 -14   8   6       79.46       91.17     13.10 o
 -13   8   6        6.61        0.92      7.64 o
 -12   8   6      162.38      126.31     13.72 o
 -11   8   6      891.74      852.86     18.51 o
 -10   8   6      194.59      178.01      9.64 o
  -9   8   6      265.96      237.24      9.33 o
  -8   8   6       69.73       69.50      6.21 o
  -7   8   6     4502.82     4099.84    131.51 o
  -6   8   6      120.25      160.85      6.07 o
  -5   8   6     5964.22     6048.75     40.91 o
  -4   8   6      273.21      285.31      4.75 o
  -3   8   6      209.43      290.97      4.13 o
  -2   8   6     2135.90     2275.47     13.65 o
  -1   8   6      332.34      360.98      4.37 o
   0   8   6    10468.89    10908.82     52.69 o
   1   8   6       11.30        5.50      1.34 o
   2   8   6      483.57      460.77      5.34 o
   3   8   6     1136.23     1126.21     10.35 o
   4   8   6     1058.66     1010.45     11.91 o
   5   8   6     1660.37     1572.90     19.32 o
   6   8   6      937.27      916.89     19.32 o
   7   8   6        8.25       15.15      4.06 o
   8   8   6       22.80       40.17      6.04 o
   9   8   6       65.83       44.87     35.63 o
  10   8   6      332.61      418.74     20.54 o
  11   8   6       92.28       84.90     21.64 o
  12   8   6       40.69       23.07     11.90 o
  13   8   6      350.27      372.71     21.48 o
  14   8   6      130.93      127.62     17.53 o
 -17   9   6       35.07       42.55     12.70 o
 -16   9   6       60.30       78.14     13.93 o
 -15   9   6      518.53      561.20     26.09 o
 -14   9   6      916.16      904.91     31.60 o
 -13   9   6       20.57       15.92      8.66 o
 -12   9   6       46.98       24.78      8.53 o
 -11   9   6      147.20      178.98     17.46 o
 -10   9   6      108.17      111.25      7.68 o
  -9   9   6      444.27      432.72     11.24 o
  -8   9   6      387.49      381.19     14.94 o
  -7   9   6      610.27      575.16     15.55 o
  -6   9   6        9.24        8.43      2.97 o
  -5   9   6     3270.05     3155.04     33.12 o
  -4   9   6     1941.19     1882.57     14.79 o
  -3   9   6      322.03      289.96      4.68 o
  -2   9   6      466.59      449.26      5.11 o
  -1   9   6      130.86      131.67      3.21 o
   0   9   6      845.11      925.51      8.26 o
   1   9   6      788.02      846.69      7.81 o
   2   9   6      427.50      430.85      5.61 o
   3   9   6     4094.37     3971.96     30.50 o
   4   9   6      190.92      207.68      5.03 o
   5   9   6        4.89        1.00      4.45 o
   6   9   6        1.81        6.99      2.59 o
   7   9   6     1186.96     1207.01     20.16 o
   8   9   6      178.92      176.20     11.27 o
   9   9   6       11.12       12.28      6.55 o
  10   9   6      368.56      380.51     20.23 o
  11   9   6       16.10       25.72      8.24 o
  12   9   6       75.51       66.74     12.45 o
  13   9   6       25.85       20.85     10.52 o
  14   9   6       10.18      -14.28     19.86 o
 -16  10   6      542.19      526.26     40.89 o
 -15  10   6       98.38       91.29     14.29 o
 -14  10   6        0.22       -0.44      8.84 o
 -13  10   6      130.29      156.90     17.56 o
 -12  10   6       87.70       73.49     11.55 o
 -11  10   6       63.37       45.54      9.81 o
 -10  10   6      126.60      149.28      9.36 o
  -9  10   6     1039.93      966.53     18.60 o
  -8  10   6       20.66       25.82      4.89 o
  -7  10   6      284.48      303.98     10.14 o
  -6  10   6     2520.77     2504.37     34.71 o
  -5  10   6      712.03      745.89     13.57 o
  -4  10   6      377.60      359.16      6.58 o
  -3  10   6     3037.36     3002.30     20.73 o
  -2  10   6      172.86      154.59      3.58 o
  -1  10   6     1805.41     1807.49     12.63 o
   0  10   6      382.21      389.06      5.09 o
   1  10   6       97.61       86.83      3.19 o
   2  10   6      150.25      173.03      4.32 o
   3  10   6      191.64      184.02      5.06 o
   4  10   6     3372.93     3114.57     29.43 o
   5  10   6     1851.47     1830.60     22.00 o
   6  10   6      263.36      224.23      8.82 o
   7  10   6      478.46      477.63     14.77 o
   8  10   6        3.54       14.38     11.03 o
   9  10   6       26.45       44.45     16.61 o
  10  10   6      111.76      151.49     84.83 o
  11  10   6       87.33       97.83     18.16 o
  12  10   6       14.59       16.20     13.18 o
  13  10   6       41.67       28.87     10.77 o
  14  10   6       17.06       53.70     34.14 o
 -16  11   6      174.36      149.49     18.11 o
 -15  11   6       52.91       44.27     12.58 o
 -14  11   6       14.91       20.86      9.25 o
 -13  11   6       29.00       51.15     11.90 o
 -12  11   6       97.36       81.22     12.50 o
 -11  11   6      152.10      155.20     15.25 o
 -10  11   6       63.49       65.01      7.05 o
  -9  11   6      244.31      236.14     12.65 o
  -8  11   6     3401.43     3291.12     37.55 o
  -7  11   6     2518.09     2441.82     32.30 o
  -6  11   6      111.86      129.27      7.47 o
  -5  11   6     1207.84     1138.23     16.52 o
  -4  11   6     2962.39     2881.79     26.05 o
  -3  11   6       38.91       45.97      3.31 o
  -2  11   6     1500.62     1485.35     13.38 o
  -1  11   6     2496.24     2497.69     17.19 o
   0  11   6     1242.62     1282.73     11.71 o
   1  11   6      331.92      311.52      5.50 o
   2  11   6      392.36      315.52      6.28 o
   3  11   6     1041.68      956.56     10.96 o
   4  11   6      353.39      326.48      6.47 o
   5  11   6      155.74      141.91      7.91 o
   6  11   6      255.22      190.39     21.83 o
   7  11   6       29.98       27.16      6.93 o
   8  11   6       43.21       25.74     22.23 o
   9  11   6       18.18       24.97      8.51 o
  10  11   6     1140.58     1131.13     36.39 o
  11  11   6      107.50       23.27     37.81 o
  12  11   6      273.22      347.20     45.74 o
  13  11   6      156.66      158.16     18.11 o
 -16  12   6       53.23       54.00     15.90 o
 -15  12   6       49.06       23.91     12.42 o
 -14  12   6      155.98      166.05     17.76 o
 -13  12   6      389.05      439.35     23.52 o
 -12  12   6      340.97      294.79     19.60 o
 -11  12   6      810.15      787.52     29.10 o
 -10  12   6      117.00       78.05     18.53 o
  -9  12   6       21.66       17.98      6.57 o
  -8  12   6       15.77       15.82      5.27 o
  -7  12   6      355.92      317.01      9.93 o
  -6  12   6     1790.01     1762.05     25.59 o
  -5  12   6       39.84       22.73      3.13 o
  -4  12   6      484.50      467.64      9.69 o
  -3  12   6     1928.72     1815.80     18.61 o
  -2  12   6        0.03        2.64      2.04 o
  -1  12   6       98.68       76.71      3.72 o
   0  12   6      534.68      565.36      7.70 o
   1  12   6     2488.83     2431.70     19.66 o
   2  12   6       80.47       93.58      3.85 o
   3  12   6        6.47       12.22      2.57 o
   4  12   6      410.99      433.48      8.00 o
   5  12   6      599.21      603.21     13.14 o
   6  12   6       15.94       14.01      4.62 o
   7  12   6      466.14      340.09     87.33 o
   8  12   6       73.88       84.17     10.62 o
   9  12   6        5.08        3.25      7.92 o
  10  12   6      775.70      795.76     31.05 o
  11  12   6      764.14      865.13     34.47 o
  12  12   6      151.60      194.83     32.62 o
  13  12   6      173.76      181.37     41.94 o
 -16  13   6        8.61       -5.45     14.51 o
 -15  13   6      102.41      148.13     17.89 o
 -14  13   6        2.17        5.63      9.69 o
 -13  13   6       93.20       79.31     13.39 o
 -12  13   6     1086.41     1110.59     36.33 o
 -11  13   6        0.02       -1.60      8.77 o
 -10  13   6        0.81        5.48      7.81 o
  -9  13   6     1342.87     1293.16     25.04 o
  -8  13   6      739.26      691.12     15.39 o
  -7  13   6     3284.28     3147.34     41.75 o
  -6  13   6       83.56       67.52      6.49 o
  -5  13   6      349.44      327.62      7.99 o
  -4  13   6        3.46        3.36      3.30 o
  -3  13   6      338.95      351.66      8.61 o
  -2  13   6     3550.36     3510.34     27.58 o
  -1  13   6      144.42      152.38      5.06 o
   0  13   6     5111.52     5032.34     36.94 o
   1  13   6      549.61      543.37      8.63 o
   2  13   6      627.84      667.54      8.94 o
   3  13   6       14.25       17.44      2.95 o
   4  13   6       20.29       23.78      3.25 o
   5  13   6       70.55       63.38      6.04 o
   6  13   6       18.74       33.36      5.71 o
   7  13   6       23.25       16.33      6.79 o
   8  13   6      103.71      103.45     14.53 o
   9  13   6      221.21      266.66     34.78 o
  10  13   6     1109.30     1313.64     41.64 o
  11  13   6        0.41       26.19     17.16 o
  12  13   6        5.51       28.99     16.31 o
  13  13   6       37.21       28.86     15.62 o
 -15  14   6       83.16      126.48     22.74 o
 -14  14   6      546.73      503.78     26.83 o
 -13  14   6      148.04      157.58     42.64 o
 -12  14   6       28.48       19.80     11.23 o
 -11  14   6      474.38      375.03     50.61 o
 -10  14   6      938.07      974.87     33.20 o
  -9  14   6       27.12       27.09      7.18 o
  -8  14   6      517.57      492.81     14.35 o
  -7  14   6      471.97      456.55     13.27 o
  -6  14   6       30.00       36.19      5.18 o
  -5  14   6      240.39      248.38      7.48 o
  -4  14   6     1173.06     1237.97     16.30 o
  -3  14   6      163.39      131.57      5.89 o
  -2  14   6      150.24      166.12      6.19 o
  -1  14   6       79.29       88.31      4.71 o
   0  14   6      735.50      719.40     10.57 o
   1  14   6     3602.80     3446.14     30.51 o
   2  14   6      118.63      132.06      5.05 o
   3  14   6        4.65        1.99      2.83 o
   4  14   6      740.57      721.61     11.73 o
   5  14   6       58.21       57.13      6.20 o
   6  14   6        6.95       10.17      5.11 o
   7  14   6      229.35      278.70     19.56 o
   8  14   6        0.59        7.40     10.39 o
   9  14   6       14.16       11.63      9.55 o
  10  14   6       79.54       70.06     13.42 o
  11  14   6        2.34       35.93     11.07 o
  12  14   6       54.32      117.74     15.15 o
 -15  15   6       64.93       85.40     18.73 o
 -14  15   6       65.77       45.95     13.32 o
 -13  15   6      384.56      346.25     24.33 o
 -12  15   6       79.20       13.37     34.27 o
 -11  15   6      454.91      501.66     25.35 o
 -10  15   6      443.59      448.82     23.78 o
  -9  15   6     1619.85     1552.14     36.83 o
  -8  15   6       21.98       13.49      4.96 o
  -7  15   6        6.45        6.68      4.63 o
  -6  15   6      958.90      908.03     17.36 o
  -5  15   6        0.17        1.26      2.78 o
  -4  15   6      137.45      151.61      6.47 o
  -3  15   6      478.39      466.03     12.78 o
  -2  15   6     1137.42     1095.58     15.90 o
  -1  15   6     1571.62     1535.43     19.13 o
   0  15   6      190.65      169.76      6.67 o
   1  15   6      586.54      507.13      9.56 o
   2  15   6      780.72      759.03     13.47 o
   3  15   6        0.19        1.36      3.03 o
   4  15   6        2.23        6.52      3.12 o
   5  15   6       69.09       73.60      8.63 o
   6  15   6      479.00      501.32     15.17 o
   7  15   6      802.69      877.39     24.31 o
   8  15   6      188.63      125.11     69.26 o
   9  15   6      284.20      278.33     21.27 o
  10  15   6      200.20      215.40     23.10 o
  11  15   6      417.97      490.37     27.12 o
  12  15   6       35.08       46.98     12.00 o
 -14  16   6       83.14       87.61     24.61 o
 -13  16   6      130.89      101.33     28.86 o
 -12  16   6      261.22      264.20     22.31 o
 -11  16   6       15.48       -0.84     14.54 o
 -10  16   6      528.21      533.81     26.30 o
  -9  16   6        9.12       12.76      9.74 o
  -8  16   6      138.30      160.20     11.73 o
  -7  16   6       91.63       90.69      7.87 o
  -6  16   6      703.87      714.92     15.81 o
  -5  16   6     1203.48     1221.06     16.65 o
  -4  16   6       80.94       67.12      5.18 o
  -3  16   6     1950.67     1823.11     26.14 o
  -2  16   6       13.78       15.95      3.89 o
  -1  16   6      234.31      211.07      9.29 o
   0  16   6      502.37      513.34     12.56 o
   1  16   6      268.65      251.22      7.98 o
   2  16   6      362.59      386.86     11.96 o
   3  16   6       52.21       41.10      4.49 o
   4  16   6      507.94      458.41     10.20 o
   5  16   6      135.23      131.09     10.27 o
   6  16   6      689.43      623.29     20.39 o
   7  16   6      141.97      152.16     17.01 o
   8  16   6       52.87       60.41     13.09 o
   9  16   6      326.48      422.18     53.10 o
  10  16   6        0.10        3.39      9.62 o
  11  16   6      177.16      177.57     29.75 o
  12  16   6       90.66       85.19     43.39 o
 -14  17   6       40.39       32.11     18.02 o
 -13  17   6      238.87      267.86     23.75 o
 -12  17   6        0.66        6.96     13.12 o
 -11  17   6       49.27       53.94     13.12 o
 -10  17   6      265.49      263.11     22.20 o
  -9  17   6       28.14       52.46     12.37 o
  -8  17   6      539.59      556.46     18.74 o
  -7  17   6      341.19      334.13     14.57 o
  -6  17   6      136.39      172.66      9.90 o
  -5  17   6     2012.62     1965.94     23.83 o
  -4  17   6      124.47      121.33      9.19 o
  -3  17   6      538.01      555.71     13.42 o
  -2  17   6       66.43       67.45      5.41 o
  -1  17   6      900.27      892.33     16.43 o
   0  17   6       11.24       14.07      6.19 o
   1  17   6      153.73      140.43      6.87 o
   2  17   6      687.77      660.21     14.02 o
   3  17   6      132.31      117.13      7.19 o
   4  17   6      124.77      102.50      8.27 o
   5  17   6      198.21      159.85     11.41 o
   6  17   6      630.38      657.37     23.86 o
   7  17   6        1.12       -8.73     11.17 o
   8  17   6      170.45      176.92     19.28 o
   9  17   6        6.81        4.62      5.93 o
  10  17   6        0.05       -6.88      9.83 o
  11  17   6       60.18      105.17     16.60 o
 -13  18   6       28.50       31.64     12.96 o
 -12  18   6       44.80       38.86     20.22 o
 -11  18   6        5.05       15.17     10.84 o
 -10  18   6      159.07      186.11     21.08 o
  -9  18   6      417.27      405.06     26.35 o
  -8  18   6       20.44       28.30     18.58 o
  -7  18   6      915.20      993.11     24.72 o
  -6  18   6        0.00        0.57      7.15 o
  -5  18   6      349.29      349.64     10.78 o
  -4  18   6      278.86      303.39     13.92 o
  -3  18   6      150.41      142.01      9.24 o
  -2  18   6     1673.48     1537.15     22.60 o
  -1  18   6       57.81       32.49     14.77 o
   0  18   6       21.48       22.82      4.86 o
   1  18   6        0.34        8.63      4.34 o
   2  18   6       52.95       54.53      6.12 o
   3  18   6      535.05      495.14     12.52 o
   4  18   6       16.73       16.47      4.56 o
   5  18   6       28.25       17.76     11.02 o
   6  18   6      272.35      239.07     19.39 o
   7  18   6      171.31      189.02     22.11 o
   8  18   6      284.21      266.20     23.78 o
   9  18   6       38.68       57.13     16.61 o
  11  18   6      100.92       74.78     16.38 o
 -13  19   6       10.90        9.83     11.79 o
 -12  19   6        5.99       -4.74     10.87 o
 -11  19   6       34.35       13.70     13.74 o
 -10  19   6        4.55       -9.25      9.25 o
  -9  19   6      517.04      548.26     27.61 o
  -8  19   6      108.96      198.81     40.03 o
  -7  19   6        5.24       12.14      7.73 o
  -6  19   6       69.70       79.03     23.23 o
  -5  19   6      612.86      603.79     19.43 o
  -4  19   6        3.53        7.86      6.38 o
  -3  19   6       43.71       41.96     10.56 o
  -2  19   6        0.73        4.85      4.93 o
  -1  19   6       65.01       59.93      6.16 o
   0  19   6       18.79        4.74      6.12 o
   1  19   6      351.61      339.92     10.90 o
   2  19   6       32.22       29.93      5.54 o
   3  19   6       49.72       37.28      6.21 o
   4  19   6      167.36      156.64      9.04 o
   5  19   6        0.54       -0.28      9.76 o
   6  19   6       15.36        3.77     10.44 o
   7  19   6       72.60       67.08     15.25 o
   8  19   6      108.26       52.10     15.27 o
   9  19   6      110.43      123.23     24.94 o
 -12  20   6        6.79       -1.77     11.57 o
 -11  20   6      160.67      181.01     21.18 o
 -10  20   6       12.57        7.39     14.12 o
  -9  20   6      103.83      106.37     16.56 o
  -8  20   6       38.23       57.76      9.80 o
  -7  20   6      176.25      207.57     26.62 o
  -6  20   6     1203.25     1226.05     57.49 o
  -5  20   6      569.56      386.19    166.62 o
  -4  20   6      109.75      126.43      8.50 o
  -3  20   6      140.97      146.10      9.27 o
  -2  20   6      220.36      211.61     10.81 o
  -1  20   6      157.13      141.85      8.13 o
   0  20   6       23.15       23.72      5.14 o
   1  20   6       68.38       73.42     11.67 o
   2  20   6       17.42       23.92      6.28 o
   3  20   6      822.24      808.88     21.44 o
   4  20   6       85.90       95.33     11.37 o
   5  20   6       84.52       66.18     50.99 o
   6  20   6      161.14      136.73     47.79 o
   7  20   6      408.70      449.16     71.47 o
   8  20   6      114.32      111.30     17.63 o
   9  20   6       50.15       66.71     29.85 o
 -12  21   6       60.43       51.34     14.81 o
 -11  21   6      672.07      703.36     60.78 o
 -10  21   6       29.62       22.53     16.40 o
  -9  21   6      218.08      192.68     21.24 o
  -8  21   6       97.08      124.42     15.43 o
  -7  21   6      176.14      184.89     17.84 o
  -6  21   6        1.18       21.72     14.70 o
  -5  21   6      366.89      348.01     19.93 o
  -4  21   6       71.85       69.94      7.50 o
  -3  21   6       45.18       47.58      6.48 o
  -2  21   6      204.53      220.00     11.72 o
  -1  21   6      219.87      221.48      9.59 o
   0  21   6       16.07       27.11      7.64 o
   1  21   6      203.32      189.41     13.62 o
   2  21   6        4.25        5.11      9.49 o
   3  21   6      102.24       95.95      9.13 o
   4  21   6      176.69      156.91     13.74 o
   5  21   6        2.36       17.45     11.55 o
   6  21   6       22.27       12.67     18.61 o
   7  21   6       26.64       15.55     13.36 o
   8  21   6      197.87      200.48     22.20 o
   9  21   6       87.37       98.38     24.32 o
 -11  22   6       94.17       76.36     21.83 o
 -10  22   6      533.80      533.89     38.87 o
  -9  22   6       55.53       59.70     20.46 o
  -8  22   6      163.88      158.92     17.87 o
  -7  22   6       73.88       84.66     14.30 o
  -6  22   6      222.64      140.60     71.14 o
  -5  22   6       50.24       43.05     12.41 o
  -4  22   6       38.80       25.61      5.70 o
  -3  22   6       40.69       29.86      6.76 o
  -2  22   6      254.44      264.26     12.27 o
  -1  22   6       10.49       12.03      7.68 o
   0  22   6      518.90      538.72     14.09 o
   1  22   6      114.54      104.10      9.66 o
   2  22   6       12.84       12.86      6.24 o
   3  22   6        0.18       -1.45      5.85 o
   4  22   6      137.03      141.62     12.36 o
   5  22   6       84.06       80.73     22.17 o
   6  22   6        0.91       14.00     11.79 o
   7  22   6       33.53       38.63     17.95 o
   8  22   6      181.91      188.00     30.57 o
 -10  23   6       17.69       10.53     24.00 o
  -9  23   6       13.46       39.20     16.35 o
  -8  23   6       40.84       48.69     14.66 o
  -7  23   6        1.78        5.57     11.16 o
  -6  23   6       64.86       69.46     16.87 o
  -5  23   6      326.48      339.94     18.85 o
  -4  23   6        9.62        2.35      5.59 o
  -3  23   6      459.83      463.31     16.01 o
  -2  23   6      450.49      410.55     60.25 o
  -1  23   6      178.99      184.26     12.73 o
   0  23   6       50.13       52.85      7.64 o
   1  23   6       34.64       22.38     13.61 o
   2  23   6      134.47      123.44     10.43 o
   3  23   6       38.25       42.18      8.02 o
   4  23   6        4.85       -8.10      8.10 o
   5  23   6       62.16       38.20     15.32 o
   6  23   6       43.68       46.39     22.47 o
   7  23   6        4.04      -13.86     20.09 o
  -9  24   6        6.80       27.22     14.87 o
  -8  24   6      356.70      371.49     25.08 o
  -7  24   6      181.85      135.98     19.90 o
  -6  24   6      489.58      543.93     32.59 o
  -5  24   6      142.08      130.27     11.69 o
  -4  24   6      461.63      457.06     15.85 o
  -3  24   6      109.63      121.91     10.40 o
  -2  24   6      159.69      170.76     14.47 o
  -1  24   6       80.55       95.27      9.19 o
   0  24   6      636.97      719.94     19.44 o
   1  24   6      962.88     1000.87     23.81 o
   2  24   6        0.07        8.36     10.25 o
   3  24   6        4.10        3.66      6.57 o
   4  24   6      112.84       59.73     12.68 o
   5  24   6      146.97      122.84     25.93 o
   6  24   6       27.00      -16.66     16.66 o
  -8  25   6      224.14      190.82     47.02 o
  -7  25   6       41.03       31.64     10.06 o
  -6  25   6      153.52      169.48     16.82 o
  -5  25   6       82.02      120.53     20.00 o
  -4  25   6      226.56      214.63     12.97 o
  -3  25   6       21.25       22.85      9.49 o
  -2  25   6        2.16       -3.06      6.21 o
  -1  25   6      264.01      291.92     13.49 o
   0  25   6        0.87       16.34      8.63 o
   1  25   6       27.45       39.15      8.03 o
   2  25   6      124.26      135.41     13.70 o
   3  25   6      127.99      127.15     11.61 o
   4  25   6        0.00       -7.05      9.66 o
   5  25   6       21.63       22.30     28.03 o
  -6  26   6      187.79      212.44     22.79 o
  -5  26   6       26.88       22.61      9.01 o
  -4  26   6       31.14       15.90      9.38 o
  -3  26   6       67.25       51.82      7.22 o
  -2  26   6        0.06        7.40      6.79 o
  -1  26   6       90.01      100.77     15.49 o
   0  26   6       10.57        5.93      8.32 o
   1  26   6       15.99        7.25      6.53 o
   2  26   6       85.63       80.34     10.25 o
   3  26   6       58.29       57.49     18.99 o
   4  26   6       47.77       65.21     22.04 o
  -4  27   6      262.03      244.63     17.56 o
  -3  27   6      183.23      203.55     12.96 o
  -2  27   6      217.78      223.01     14.01 o
  -1  27   6       66.67       89.96     11.70 o
   0  27   6        2.02        8.76      9.00 o
   1  27   6       49.42       54.04      9.80 o
   2  27   6       84.00       76.36     31.56 o
 -17   0   7        1.64       38.65     27.48 o
 -15   0   7      100.71      105.49     12.11 o
 -13   0   7     1005.46     1015.85     28.22 o
 -11   0   7     2116.40     2058.62     32.19 o
  -9   0   7      640.81      628.49     14.18 o
  -7   0   7       22.15       18.28      3.29 o
  -5   0   7     1273.30     1287.43     22.85 o
  -3   0   7     1167.49     1080.77     11.67 o
  -1   0   7      309.25      307.77      5.61 o
   1   0   7    21132.37    21789.87    130.57 o
   3   0   7     7370.42     7760.15     52.64 o
   5   0   7      190.57      170.87      7.89 o
   7   0   7     5852.75     5670.63    102.86 o
   9   0   7      190.20      171.71     14.72 o
  11   0   7       67.14       71.01     15.48 o
  13   0   7       28.06       43.02     15.08 o
 -17   1   7       15.66       13.19      9.73 o
 -16   1   7      414.24      401.49     15.36 o
 -15   1   7      217.37      242.30     12.06 o
 -14   1   7       46.52       43.73      6.40 o
 -13   1   7      325.58      283.89     10.53 o
 -12   1   7      248.80      253.13      7.12 o
 -11   1   7     2247.41     2195.06     23.76 o
 -10   1   7       17.93       32.34      3.93 o
  -9   1   7      547.55      510.71     10.11 o
  -8   1   7      327.30      250.64      5.84 o
  -7   1   7      475.56      497.19      7.35 o
  -6   1   7        0.60        5.91      1.60 o
  -5   1   7     2148.76     2346.92     20.81 o
  -4   1   7     3973.09     4045.10     24.41 o
  -3   1   7       26.01       43.02      1.87 o
  -2   1   7     7410.50     7589.38     36.61 o
  -1   1   7     7347.57     7184.48     34.22 o
   0   1   7     1346.97     1349.76      9.28 o
   1   1   7     2924.75     2704.86     14.61 o
   2   1   7     6441.72     6654.20     32.51 o
   3   1   7       34.75       46.88      2.16 o
   4   1   7      424.14      395.69      6.58 o
   5   1   7      492.35      419.65      8.11 o
   6   1   7     3016.75     2830.44     60.57 o
   7   1   7       72.12       56.88     11.04 o
   8   1   7      383.75      372.06     12.23 o
   9   1   7      335.68      344.53     19.21 o
  10   1   7        0.21        4.23      6.77 o
  11   1   7       25.30        8.86     12.57 o
  12   1   7       12.24       29.59     11.35 o
  13   1   7      217.44      289.41     35.76 o
  14   1   7      105.15      112.99     26.34 o
 -17   2   7       86.89       78.50      9.01 o
 -16   2   7       19.30       10.77     11.20 o
 -15   2   7        4.47       12.86      5.91 o
 -14   2   7      408.73      405.77     13.16 o
 -13   2   7      175.37      198.78     10.32 o
 -12   2   7        3.88        1.74      3.82 o
 -11   2   7      377.09      337.72      9.46 o
 -10   2   7     4325.27     3905.06     35.11 o
  -9   2   7        1.70        5.03      2.68 o
  -8   2   7      635.75      596.76      9.21 o
  -7   2   7      134.51      143.33      4.95 o
  -6   2   7       89.09       88.86      3.14 o
  -5   2   7      106.36      144.00      3.96 o
  -4   2   7     4247.97     4578.23     27.15 o
  -3   2   7      174.68      191.96      3.26 o
  -2   2   7     4997.12     4865.87     24.91 o
  -1   2   7      966.35     1013.08      7.82 o
   0   2   7     6771.49     6721.82     32.10 o
   1   2   7        0.04        7.75      1.39 o
   2   2   7      981.35      801.80      6.62 o
   3   2   7     2884.45     2588.52     17.31 o
   4   2   7      256.49      268.29      5.54 o
   5   2   7      206.48      191.79      6.26 o
   6   2   7        0.48        6.96      3.35 o
   7   2   7      225.56      220.25     11.14 o
   8   2   7      389.01      391.82     12.70 o
   9   2   7      140.46      141.16      9.91 o
  10   2   7       25.94       41.76     12.00 o
  11   2   7        1.38       -0.91     13.64 o
  12   2   7      161.81      179.30     15.74 o
  13   2   7       65.57      117.49     45.44 o
  14   2   7       24.48       14.07      9.67 o
 -17   3   7        2.02        2.08      9.85 o
 -16   3   7      234.97      241.43     17.71 o
 -15   3   7       26.13       15.70      6.08 o
 -14   3   7      144.79      155.87     10.26 o
 -13   3   7       55.15       68.38      8.65 o
 -12   3   7      304.58      313.29      9.91 o
 -11   3   7       70.73       84.14      6.28 o
 -10   3   7        2.56        4.42      3.14 o
  -9   3   7     1872.13     1759.65     20.74 o
  -8   3   7      407.91      364.91      7.27 o
  -7   3   7      162.76      128.83      4.71 o
  -6   3   7      743.67      658.62      8.27 o
  -5   3   7     1183.85     1189.38     10.94 o
  -4   3   7     1621.76     1587.35     12.12 o
  -3   3   7     3713.32     3690.20     19.75 o
  -2   3   7     3190.77     3222.31     18.18 o
  -1   3   7      627.20      655.47      6.23 o
   0   3   7       18.08        7.54      1.35 o
   1   3   7     3332.66     2942.33     16.36 o
   2   3   7      401.26      439.94      4.94 o
   3   3   7     1908.67     1692.54     12.27 o
   4   3   7     2167.16     2026.92     16.82 o
   5   3   7     4838.75     4617.47     38.44 o
   6   3   7      117.89       89.81      6.23 o
   7   3   7     1162.17     1112.32     31.02 o
   8   3   7     1117.68     1050.99     20.92 o
   9   3   7      107.87       94.89      9.89 o
  10   3   7       18.13       20.26      6.98 o
  11   3   7       97.37       98.89     12.06 o
  12   3   7        7.70       22.39      7.37 o
  13   3   7      103.82      125.17     14.12 o
  14   3   7       70.57       64.56     12.02 o
 -17   4   7      162.08      172.62     19.05 o
 -16   4   7      380.92      363.19     14.35 o
 -15   4   7       29.06       30.37      6.90 o
 -14   4   7        2.74        8.81      7.22 o
 -13   4   7      222.99      255.36     13.97 o
 -12   4   7        0.63        4.20      4.31 o
 -11   4   7       21.67       24.36      4.26 o
 -10   4   7     1097.98      981.78     16.19 o
  -9   4   7       20.47        9.38      2.98 o
  -8   4   7      239.79      199.58      6.61 o
  -7   4   7     1591.79     1483.81     16.39 o
  -6   4   7     1125.39     1156.04     11.81 o
  -5   4   7      264.85      253.61      4.61 o
  -4   4   7        2.02        5.36      1.28 o
  -3   4   7     6085.64     6080.39     30.19 o
  -2   4   7     4889.49     5337.52     31.31 o
  -1   4   7      523.53      566.92      5.91 o
   0   4   7     4029.16     4424.87     23.53 o
   1   4   7     1364.14     1309.19      9.38 o
   2   4   7     4310.37     4425.39     34.30 o
   3   4   7      580.67      616.33      6.77 o
   4   4   7     8729.04     8292.05     52.37 o
   5   4   7     2340.08     2325.83     24.81 o
   6   4   7     2318.83     2238.85     35.27 o
   7   4   7     3858.65     3709.75     47.46 o
   8   4   7       24.92       24.00      4.59 o
   9   4   7       74.40       83.59     13.01 o
  10   4   7        0.14       -4.87      4.87 o
  11   4   7      473.42      432.36     21.10 o
  12   4   7       88.28       97.29     12.28 o
  13   4   7       17.79       34.92     20.66 o
  14   4   7      345.57      407.01     43.50 o
 -17   5   7       58.88       48.56     12.15 o
 -16   5   7      404.79      393.26     15.77 o
 -15   5   7      426.96      469.03     22.45 o
 -14   5   7      669.18      654.22     23.08 o
 -13   5   7      157.94      174.51     14.02 o
 -12   5   7       76.73       86.19      7.75 o
 -11   5   7       28.09       23.02      4.26 o
 -10   5   7       15.38        9.69      3.90 o
  -9   5   7      387.49      373.81     12.02 o
  -8   5   7     1292.81     1343.80     17.09 o
  -7   5   7      405.94      416.91     11.04 o
  -6   5   7       43.42       49.87      2.77 o
  -5   5   7      415.10      480.40      6.44 o
  -4   5   7     2894.68     2865.55     18.16 o
  -3   5   7       12.59       17.80      1.49 o
  -2   5   7     2281.82     2406.80     13.96 o
  -1   5   7     1584.84     1729.59     11.88 o
   0   5   7        6.09        8.13      1.47 o
   1   5   7     6112.76     6406.41     40.87 o
   2   5   7      314.64      313.89      4.24 o
   3   5   7     1058.67     1056.01      9.96 o
   4   5   7       23.59       22.64      2.82 o
   5   5   7        0.07       -2.18      2.90 o
   6   5   7        1.99       -2.42      2.81 o
   7   5   7     2920.55     2859.85     48.17 o
   8   5   7        6.72        8.48      3.85 o
   9   5   7       59.04       64.43     12.11 o
  10   5   7      372.50      429.07     20.42 o
  11   5   7      103.92      135.80     13.94 o
  12   5   7       78.11       61.08     11.28 o
  13   5   7       41.98       85.31     24.50 o
  14   5   7       17.33       44.85     14.95 o
 -17   6   7       20.19       25.09     10.88 o
 -16   6   7      282.85      337.15     15.41 o
 -15   6   7      198.98      236.04     18.51 o
 -14   6   7       22.99       24.68      9.56 o
 -13   6   7       38.67       27.21      9.02 o
 -12   6   7      413.74      331.48     14.77 o
 -11   6   7      329.65      304.35     10.95 o
 -10   6   7      810.67      757.32     16.53 o
  -9   6   7       89.72       83.74      5.84 o
  -8   6   7     1067.92     1022.30     17.17 o
  -7   6   7      832.60      815.84     14.97 o
  -6   6   7     2172.83     2043.92     21.80 o
  -5   6   7     1119.21     1099.82     11.17 o
  -4   6   7      345.98      396.40      5.07 o
  -3   6   7      118.19       99.94      2.66 o
  -2   6   7     1117.16     1306.17      9.30 o
  -1   6   7     1594.81     1658.72     11.28 o
   0   6   7       20.83       15.23      1.73 o
   1   6   7        2.87       11.45      2.18 o
   2   6   7      977.99      870.04      7.34 o
   3   6   7      101.90       75.55      3.44 o
   4   6   7     1781.75     1591.77     15.93 o
   5   6   7      761.11      717.27     12.95 o
   6   6   7       93.16       96.70      6.19 o
   7   6   7        4.65       12.71      4.48 o
   8   6   7       60.71       63.99      7.75 o
   9   6   7        0.08       26.54      7.00 o
  10   6   7       40.88       71.38     23.08 o
  11   6   7       54.01       74.53     11.20 o
  12   6   7        0.22        1.34     21.99 o
  13   6   7       12.06        2.08      8.75 o
  14   6   7       55.53       88.85     13.25 o
 -17   7   7      185.09      209.47     13.13 o
 -16   7   7      117.34      143.32     22.97 o
 -15   7   7        2.58        0.21      9.15 o
 -14   7   7       45.98       43.94     11.13 o
 -13   7   7      127.63      125.80     14.18 o
 -12   7   7      406.03      362.62     19.45 o
 -11   7   7      713.01      660.14     17.68 o
 -10   7   7        3.34        9.62      4.70 o
  -9   7   7     1893.91     1821.65     26.32 o
  -8   7   7      299.21      290.72     11.55 o
  -7   7   7      692.21      742.51     16.30 o
  -6   7   7      856.43      751.41     11.18 o
  -5   7   7     1735.52     1547.52     18.04 o
  -4   7   7     1171.36     1203.87     10.22 o
  -3   7   7     3037.19     3186.62     17.77 o
  -2   7   7      252.41      262.01      3.89 o
  -1   7   7     2076.94     2073.24     13.33 o
   0   7   7     3785.27     3940.34     22.20 o
   1   7   7      526.73      556.02      6.11 o
   2   7   7       17.75       22.87      1.90 o
   3   7   7      955.48      898.35     10.42 o
   4   7   7      541.72      479.89      8.26 o
   5   7   7      326.63      302.27      8.00 o
   6   7   7      748.58      695.11     14.18 o
   7   7   7      193.44      183.70      8.38 o
   8   7   7      133.08      161.77     18.81 o
   9   7   7       11.95        4.45      5.94 o
  10   7   7      102.88       99.26     12.90 o
  11   7   7       14.60       -4.49     22.98 o
  12   7   7        1.73       24.38     14.69 o
  13   7   7        1.30       12.65     21.22 o
  14   7   7       64.20       69.63     26.56 o
 -17   8   7      185.27      184.17     24.38 o
 -16   8   7      219.03      228.26     20.32 o
 -15   8   7       36.26       26.18     11.21 o
 -14   8   7      497.56      475.59     23.77 o
 -13   8   7        0.01       -6.91      6.91 o
 -12   8   7        0.98       10.56     12.18 o
 -11   8   7       88.58      101.20      9.70 o
 -10   8   7     1543.73     1486.37     24.10 o
  -9   8   7       67.51       63.27      6.18 o
  -8   8   7      828.92      852.19     22.88 o
  -7   8   7      190.32      169.47      8.91 o
  -6   8   7      184.70      178.40      8.44 o
  -5   8   7     1203.82     1290.28     15.89 o
  -4   8   7     3578.76     3361.07     24.37 o
  -3   8   7      727.03      760.82      7.69 o
  -2   8   7       55.50       35.21      1.92 o
  -1   8   7       22.94       27.92      1.84 o
   0   8   7     1460.34     1556.23     11.03 o
   1   8   7      110.77      120.86      3.42 o
   2   8   7      597.66      552.89      6.93 o
   3   8   7      780.17      812.54      9.65 o
   4   8   7      551.98      526.31      9.19 o
   5   8   7     1228.71     1169.58     16.78 o
   6   8   7      220.71      217.15      8.69 o
   7   8   7      380.11      426.33     13.11 o
   8   8   7      471.58      487.59     16.75 o
   9   8   7       71.42       80.58     11.31 o
  10   8   7      949.73      636.51    487.15 o
  11   8   7       23.48       39.39      9.30 o
  12   8   7      353.10      363.05     51.20 o
  13   8   7        5.12       13.83     13.41 o
 -16   9   7       30.85       44.91     12.40 o
 -15   9   7       98.74       97.67     25.25 o
 -14   9   7       18.82       29.93     14.49 o
 -13   9   7      458.85      474.43     23.04 o
 -12   9   7       24.79       44.64      9.88 o
 -11   9   7      439.10      417.76     30.17 o
 -10   9   7        2.69        5.91      4.64 o
  -9   9   7      808.23      770.93     18.49 o
  -8   9   7      821.32      746.87     21.63 o
  -7   9   7      510.34      450.01     13.26 o
  -6   9   7      488.20      465.90     12.23 o
  -5   9   7      664.41      665.94     17.32 o
  -4   9   7      758.33      769.69     10.15 o
  -3   9   7     1287.10     1246.32     14.40 o
  -2   9   7      363.24      333.47      5.08 o
  -1   9   7      295.32      273.41      4.64 o
   0   9   7      651.05      627.54      7.04 o
   1   9   7       14.68       18.55      2.10 o
   2   9   7     1025.52      990.31      9.75 o
   3   9   7      288.85      296.29      6.17 o
   4   9   7        9.68       11.61      2.33 o
   5   9   7      425.65      395.17      9.71 o
   6   9   7       51.81       66.06      5.96 o
   7   9   7      165.22       89.34     36.16 o
   8   9   7      242.46      243.59     15.04 o
   9   9   7      100.92      121.03     13.60 o
  10   9   7      300.77      304.00     19.10 o
  11   9   7       76.76       80.72     34.12 o
  12   9   7       69.48       64.62     11.80 o
  13   9   7       44.43       48.27     23.08 o
 -16  10   7      984.99     1044.29     37.43 o
 -15  10   7       12.14       -3.67      9.86 o
 -14  10   7        8.44        4.56      8.89 o
 -13  10   7      117.10      139.91     15.21 o
 -12  10   7      168.73      178.31     16.84 o
 -11  10   7       53.86       44.87     10.08 o
 -10  10   7      843.35      883.30     21.77 o
  -9  10   7        3.08        1.62      3.80 o
  -8  10   7     1797.69     1670.55     25.84 o
  -7  10   7     1488.77     1403.88     24.77 o
  -6  10   7      763.19      754.47     16.48 o
  -5  10   7      117.09      101.13      5.60 o
  -4  10   7     2035.80     1797.06     18.96 o
  -3  10   7      165.85      163.83      4.74 o
  -2  10   7     1897.17     1813.21     16.41 o
  -1  10   7       79.20       83.31      3.34 o
   0  10   7       48.92       55.93      3.16 o
   1  10   7     2784.66     2687.61     20.16 o
   2  10   7       13.12        9.44      2.20 o
   3  10   7       60.92       53.39      3.89 o
   4  10   7     1074.22     1060.24     13.25 o
   5  10   7       32.39       19.06      3.70 o
   6  10   7       64.15       48.51      5.80 o
   7  10   7      452.40      336.61     50.55 o
   8  10   7       25.37        0.37      7.57 o
   9  10   7        0.38      -11.21     11.21 o
  10  10   7        1.67       33.35     16.87 o
  11  10   7      120.54      137.53    112.78 o
  12  10   7       49.71       75.31     12.53 o
  13  10   7        7.39       21.21     10.11 o
 -16  11   7        6.29        8.20     10.85 o
 -15  11   7      130.68      138.68     17.11 o
 -14  11   7      190.91      211.32     19.20 o
 -13  11   7      710.89      662.42     28.14 o
 -12  11   7        4.57        9.92      8.38 o
 -11  11   7      247.67      281.37     21.27 o
 -10  11   7        7.71        6.64      6.98 o
  -9  11   7      129.46      163.12     13.75 o
  -8  11   7       11.23       19.19      4.76 o
  -7  11   7      149.51      145.37      8.95 o
  -6  11   7      166.60      167.29      9.14 o
  -5  11   7     1335.49     1338.78     17.05 o
  -4  11   7     2554.47     2544.51     24.63 o
  -3  11   7     1562.04     1536.74     15.89 o
  -2  11   7      628.94      569.07      8.60 o
  -1  11   7     3605.88     3490.31     26.66 o
   0  11   7      344.70      302.13      6.28 o
   1  11   7       17.35       31.10      2.77 o
   2  11   7      155.32      120.94      4.30 o
   3  11   7       86.51       93.95      4.29 o
   4  11   7       13.52       14.71      2.89 o
   5  11   7       24.93       23.14      4.81 o
   6  11   7        1.94        1.43      3.97 o
   7  11   7      694.36      634.07     22.99 o
   8  11   7       70.24       73.08     12.29 o
   9  11   7      466.60      470.25     23.97 o
  10  11   7        2.33       -9.48      9.48 o
  11  11   7       82.88      117.26     14.84 o
  12  11   7      143.21      177.07     24.49 o
  13  11   7       16.63       45.50     18.69 o
 -16  12   7      177.09      175.22     20.10 o
 -15  12   7       52.79       44.13     12.92 o
 -14  12   7       84.98       91.06     20.18 o
 -13  12   7        8.31       11.72     10.10 o
 -12  12   7      105.14      119.82     15.23 o
 -11  12   7        3.50       12.29      8.98 o
 -10  12   7       29.91       36.49     10.13 o
  -9  12   7      336.71      326.19     16.28 o
  -8  12   7      174.07      205.30     10.00 o
  -7  12   7     5017.24     4859.66     53.30 o
  -6  12   7     2943.98     2813.09     35.29 o
  -5  12   7      352.22      367.29      9.22 o
  -4  12   7      303.30      310.59      8.10 o
  -3  12   7      513.57      504.47      8.25 o
  -2  12   7      545.75      531.42      8.50 o
  -1  12   7      990.24     1026.37     12.75 o
   0  12   7        0.71        7.33      2.49 o
   1  12   7        7.18        9.29      2.74 o
   2  12   7       78.87       88.79      4.04 o
   3  12   7      293.90      290.59      6.47 o
   4  12   7     1140.09     1034.02     14.44 o
   5  12   7      124.61      136.21      8.31 o
   6  12   7        1.89        2.13      4.64 o
   7  12   7        8.81       17.63      6.86 o
   8  12   7       19.54        2.97      7.05 o
   9  12   7       64.05       69.23     15.58 o
  10  12   7      233.60      260.94     53.70 o
  11  12   7       18.66       21.23     19.03 o
  12  12   7       14.89       28.16     11.39 o
  13  12   7      424.56      570.21     36.76 o
 -15  13   7      875.54      903.37     35.46 o
 -14  13   7        5.67       16.80     14.32 o
 -13  13   7      619.32      632.08     28.77 o
 -12  13   7      157.35      135.47     16.29 o
 -11  13   7       88.15       89.43     18.37 o
 -10  13   7       90.53      109.65     14.43 o
  -9  13   7        1.66       -5.86      6.28 o
  -8  13   7      102.27      102.28      9.10 o
  -7  13   7      357.26      326.75     11.53 o
  -6  13   7      539.11      542.95     13.20 o
  -5  13   7      383.48      408.80      8.96 o
  -4  13   7       77.33       87.18      5.33 o
  -3  13   7      566.76      621.36     11.59 o
  -2  13   7       47.99       22.99      3.35 o
  -1  13   7      408.87      339.89      7.66 o
   0  13   7        8.97        4.87      2.63 o
   1  13   7      782.85      696.99     10.71 o
   2  13   7      509.91      507.92      9.14 o
   3  13   7      845.04      765.05     11.79 o
   4  13   7      166.62      166.45      7.25 o
   5  13   7     1055.23     1036.22     19.68 o
   6  13   7       21.62       36.90      6.16 o
   7  13   7      599.62      611.42     21.46 o
   8  13   7       19.50        8.86      8.35 o
   9  13   7      269.16      311.23     52.25 o
  10  13   7        6.98       17.87      9.69 o
  11  13   7        2.44       45.01     15.47 o
  12  13   7      227.22      309.86     28.71 o
 -15  14   7        0.11        2.79     10.79 o
 -14  14   7       65.72       89.38     19.02 o
 -13  14   7      127.39      141.60     17.24 o
 -12  14   7       28.61       22.09     10.22 o
 -11  14   7      130.43      114.54     15.72 o
 -10  14   7       74.52       87.73     13.41 o
  -9  14   7      336.15      306.80     17.44 o
  -8  14   7       11.75        5.90      6.25 o
  -7  14   7      103.77      118.34      8.55 o
  -6  14   7       38.41       31.55      5.60 o
  -5  14   7      122.39      105.71      5.42 o
  -4  14   7       28.89       34.04      4.23 o
  -3  14   7       18.92       19.53      3.52 o
  -2  14   7     3585.30     3412.26     34.59 o
  -1  14   7      122.24      114.58      6.02 o
   0  14   7       25.08       15.20      3.35 o
   1  14   7      173.03      188.45      6.59 o
   2  14   7       11.67       12.96      3.91 o
   3  14   7       81.59       78.25      5.35 o
   4  14   7     1737.10     1612.17     24.63 o
   5  14   7       53.09       35.29      6.16 o
   6  14   7       20.26       15.64      6.06 o
   7  14   7      109.17       89.04     11.94 o
   8  14   7      221.34      238.24     21.37 o
   9  14   7        0.19       -9.50      9.50 o
  10  14   7        6.13       -3.81     11.65 o
  11  14   7       15.10       -2.31     20.74 o
  12  14   7      117.10      155.12     18.60 o
 -15  15   7        1.42       11.47     11.78 o
 -14  15   7        0.96       14.55     11.08 o
 -13  15   7        0.36       -4.97      9.32 o
 -12  15   7       19.86       -6.59      8.39 o
 -11  15   7      278.79      264.17     21.95 o
 -10  15   7      224.09      236.51     23.54 o
  -9  15   7       49.80       55.80     14.31 o
  -8  15   7     1101.15     1156.41     26.13 o
  -7  15   7      305.16      279.15     11.24 o
  -6  15   7     1242.42     1262.83     22.76 o
  -5  15   7        0.07        1.39      3.02 o
  -4  15   7     5162.20     5088.93     71.89 o
  -3  15   7      194.59      165.55      7.90 o
  -2  15   7       44.31       31.93      4.33 o
  -1  15   7     1022.82     1037.29     16.01 o
   0  15   7        1.84       -1.67      2.87 o
   1  15   7      158.71      178.63      7.33 o
   2  15   7     2288.14     2195.63     25.80 o
   3  15   7      108.24      101.47      7.03 o
   4  15   7      234.76      205.49      8.75 o
   5  15   7       60.50       83.89      9.94 o
   6  15   7       56.77       44.53      8.43 o
   7  15   7      153.00      147.88     16.98 o
   8  15   7      143.67      146.00     17.51 o
   9  15   7      115.58       74.63     39.03 o
  10  15   7        0.03      -10.04     10.91 o
  11  15   7      308.63      339.60     23.76 o
 -14  16   7       18.98       17.57     12.37 o
 -13  16   7      318.12      209.45     99.89 o
 -12  16   7       21.39       36.22     12.34 o
 -11  16   7      255.51      238.84     21.53 o
 -10  16   7      194.08      202.05     19.95 o
  -9  16   7     1219.18     1236.32     53.11 o
  -8  16   7      772.58      716.69     20.91 o
  -7  16   7      171.03      176.03     10.49 o
  -6  16   7      585.09      632.06     16.23 o
  -5  16   7      409.51      401.61     13.75 o
  -4  16   7      315.03      359.52     10.98 o
  -3  16   7       10.03       12.97      4.19 o
  -2  16   7        0.16        2.64      3.53 o
  -1  16   7       83.09       86.60      8.10 o
   0  16   7       30.93       50.64      5.55 o
   1  16   7     2488.62     2328.78     33.35 o
   2  16   7       43.88       69.08      6.04 o
   3  16   7       37.33       41.52      5.17 o
   4  16   7       22.27       13.64      4.53 o
   5  16   7       19.51       49.95      8.89 o
   6  16   7      208.11      154.20     14.30 o
   7  16   7        9.48       25.66     11.84 o
   8  16   7       90.65      109.24     19.62 o
   9  16   7       36.21       10.07      9.35 o
  10  16   7       93.63      110.29     17.26 o
  11  16   7      520.39      450.18     74.43 o
 -14  17   7      190.58      213.88     30.85 o
 -13  17   7       89.99       66.28     14.89 o
 -12  17   7      365.76      371.29     26.14 o
 -11  17   7      457.90      462.93     26.37 o
 -10  17   7       46.42       29.51     12.00 o
  -9  17   7       14.17       15.73     10.03 o
  -8  17   7        0.01       -6.44      6.44 o
  -7  17   7       68.56       76.50     10.28 o
  -6  17   7      281.82      290.95     13.04 o
  -5  17   7      130.52      130.97      7.52 o
  -4  17   7      550.32      425.76     50.03 o
  -3  17   7      293.05      290.08     10.34 o
  -2  17   7       31.58       37.22      4.96 o
  -1  17   7      462.83      447.05     14.50 o
   0  17   7      467.49      398.39     11.57 o
   1  17   7        5.00        1.13      3.97 o
   2  17   7       49.15       33.67      5.40 o
   3  17   7      108.98       90.20      6.78 o
   4  17   7       64.88       60.74      6.63 o
   5  17   7      116.71      104.29     21.37 o
   6  17   7       12.17        4.04      7.67 o
   7  17   7        0.19       -9.12      9.96 o
   8  17   7      199.17      217.53     27.34 o
   9  17   7       86.83      103.49     22.56 o
  11  17   7        4.76       20.91     12.49 o
 -13  18   7        0.04        6.85     11.97 o
 -12  18   7       25.94       28.96     14.23 o
 -11  18   7      587.33      622.19     31.10 o
 -10  18   7      824.51      795.64     33.42 o
  -9  18   7        1.42       -8.32      9.23 o
  -8  18   7     1010.17     1077.77     58.16 o
  -7  18   7      165.43      179.57     17.16 o
  -6  18   7        2.36       16.98      7.69 o
  -5  18   7      209.31      197.77      9.90 o
  -4  18   7       52.80       78.11      6.92 o
  -3  18   7      551.10      488.69     15.04 o
  -2  18   7       20.66        9.93      5.12 o
  -1  18   7       23.81       30.91      4.95 o
   0  18   7     1157.80     1140.72     20.08 o
   1  18   7        0.62        4.34      4.22 o
   2  18   7      604.85      613.33     18.42 o
   3  18   7       22.16       21.42     10.19 o
   4  18   7       11.34        8.47      7.20 o
   5  18   7      182.02      171.04     18.52 o
   6  18   7       59.76       83.40     26.21 o
   7  18   7       27.40       34.04     12.41 o
   8  18   7      539.02      576.12     46.87 o
   9  18   7        8.30        9.33     15.65 o
 -13  19   7       57.84       64.42     18.16 o
 -12  19   7      162.34      124.23     18.85 o
 -11  19   7      255.52      284.99     24.48 o
 -10  19   7      125.71      119.86     22.94 o
  -9  19   7       56.48       69.07     14.11 o
  -8  19   7       45.59      129.15     57.83 o
  -7  19   7      264.70      304.87     17.76 o
  -6  19   7        6.10        1.54     11.47 o
  -5  19   7       13.90       38.01      9.15 o
  -4  19   7       51.80       44.31     10.38 o
  -3  19   7       29.76       15.82      8.62 o
  -2  19   7      512.26      479.40     23.42 o
  -1  19   7      412.41      438.38     12.38 o
   0  19   7      242.17      212.17      9.52 o
   1  19   7      259.12      236.17     12.78 o
   2  19   7       74.47       59.89      7.86 o
   3  19   7       75.31       71.80      7.57 o
   4  19   7       17.79       51.50     16.62 o
   5  19   7        4.95       -7.84     12.13 o
   6  19   7       11.11       -2.80     27.73 o
   7  19   7       34.70       -6.78     18.58 o
   8  19   7      717.21      664.13     36.65 o
   9  19   7        0.72       38.65     23.17 o
 -12  20   7       39.19       16.11     15.30 o
 -11  20   7       52.97       40.83     19.48 o
 -10  20   7       81.53       68.57     22.82 o
  -9  20   7      564.72      627.94     31.04 o
  -8  20   7     1848.04     2009.27     43.55 o
  -7  20   7      164.00      168.24     16.38 o
  -6  20   7      939.74     1005.90     50.71 o
  -5  20   7      290.23      305.20     18.75 o
  -4  20   7      138.78      107.11      8.39 o
  -3  20   7      471.67      427.58     15.48 o
  -2  20   7      194.97      160.25     10.72 o
  -1  20   7      223.05      266.24     10.27 o
   0  20   7       26.54        8.97      6.43 o
   1  20   7      246.14      227.02     13.70 o
   2  20   7       50.20       35.77      7.33 o
   3  20   7       57.06       70.46      9.92 o
   4  20   7      353.30      310.31     20.95 o
   5  20   7       18.95        3.48     10.74 o
   6  20   7      114.89       90.92     19.32 o
   7  20   7        0.64        1.37     16.51 o
   8  20   7      377.35      311.04     34.71 o
   9  20   7      161.57      164.09     30.82 o
 -11  21   7       43.68       47.58     19.11 o
 -10  21   7       46.42       48.99     19.58 o
  -9  21   7      107.74      223.03     78.75 o
  -8  21   7      319.08      344.54     41.90 o
  -7  21   7       60.95       83.60     13.20 o
  -6  21   7      137.44      137.70     15.21 o
  -5  21   7       47.74       76.15     30.78 o
  -4  21   7      607.15      591.55     30.02 o
  -3  21   7       25.35       17.88      7.86 o
  -2  21   7        7.30       -0.79      5.57 o
  -1  21   7       80.44       88.22      7.41 o
   0  21   7       26.97       17.14      8.06 o
   1  21   7      625.91      643.25     21.96 o
   2  21   7        0.45       -0.82      6.20 o
   3  21   7      133.39      155.96     10.90 o
   4  21   7       93.83      114.78     13.38 o
   5  21   7       29.00       33.93     19.88 o
   6  21   7      321.08      259.56     29.48 o
   7  21   7      491.16      460.40     69.91 o
   8  21   7       28.64       25.30     18.12 o
 -10  22   7      104.16      108.74     23.54 o
  -9  22   7        0.05       -6.06     13.80 o
  -8  22   7      188.03      230.88     30.92 o
  -7  22   7      319.98      332.94     22.08 o
  -6  22   7      724.91      701.48     29.52 o
  -5  22   7      436.60      499.84     37.81 o
  -4  22   7        0.96        4.51      6.47 o
  -3  22   7       91.32       79.34      8.81 o
  -2  22   7       88.98       84.40     15.90 o
  -1  22   7      126.25      163.71     11.90 o
   0  22   7       27.54       30.78      6.90 o
   1  22   7      246.36      276.99     13.09 o
   2  22   7        0.40        4.23      9.06 o
   3  22   7        5.20       20.17      7.10 o
   4  22   7      311.83      372.82     23.51 o
   5  22   7      365.16      370.45     34.47 o
   6  22   7        3.14      -17.15     17.95 o
   7  22   7      146.91      136.79     28.31 o
 -10  23   7       32.81       19.00     18.03 o
  -9  23   7      149.29      166.22     24.19 o
  -8  23   7       29.51       27.94     11.25 o
  -7  23   7        0.15       -4.79      6.58 o
  -6  23   7      333.29      321.74     21.31 o
  -5  23   7      274.80      274.66     15.57 o
  -4  23   7      102.30      117.22     11.27 o
  -3  23   7      180.53      176.17     11.61 o
  -2  23   7      102.93      121.91     10.33 o
  -1  23   7      157.92      194.78     11.67 o
   0  23   7       23.55       33.04      9.22 o
   1  23   7       76.08       66.38      8.92 o
   2  23   7       21.06       24.61      7.22 o
   3  23   7       50.07       56.22      8.68 o
   4  23   7       38.08       64.67     20.54 o
   5  23   7     1312.27     1378.20     96.49 o
   6  23   7       48.11       90.30     24.05 o
  -9  24   7      109.86      131.14     41.43 o
  -8  24   7      122.93      129.39     22.00 o
  -7  24   7      810.38      778.12     41.96 o
  -6  24   7        9.36       24.20     10.28 o
  -5  24   7      989.88     1068.13     30.19 o
  -4  24   7        6.35        3.46      5.71 o
  -3  24   7      120.78      113.79     14.88 o
  -2  24   7       14.32        5.74      6.49 o
  -1  24   7        8.04        9.54     11.03 o
   0  24   7       19.68       15.55      6.36 o
   1  24   7       13.79       20.02      7.25 o
   2  24   7       34.11       34.27     11.08 o
   3  24   7       73.81       59.18      9.03 o
   4  24   7        0.24       -4.05     17.10 o
   5  24   7        8.23       67.65     21.78 o
  -7  25   7      117.82      117.28     28.53 o
  -6  25   7        7.47        0.04     18.61 o
  -5  25   7      144.49      144.79     20.03 o
  -4  25   7      219.43      229.17     16.54 o
  -3  25   7      646.81      541.14    131.77 o
  -2  25   7        0.81       -1.28      6.10 o
  -1  25   7       85.62       89.20     10.61 o
   0  25   7      177.05      206.24     17.64 o
   1  25   7       69.08       70.96     17.50 o
   2  25   7      151.57      166.25     12.43 o
   3  25   7       26.40       59.44     17.20 o
   4  25   7      161.55      196.92     20.73 o
  -5  26   7       46.76       56.49     11.19 o
  -4  26   7        0.37       -2.69      8.57 o
  -3  26   7      265.30      292.59     14.88 o
  -2  26   7        5.79        2.66      6.40 o
  -1  26   7        3.81       20.01     15.08 o
   0  26   7       21.26       35.46      9.81 o
   1  26   7      259.86      272.54     15.30 o
   2  26   7       65.53       68.78     11.54 o
 -16   0   8      115.99      102.88     15.25 o
 -14   0   8      469.13      432.04     20.29 o
 -12   0   8      309.05      329.36     15.13 o
 -10   0   8       44.01       31.72      5.52 o
  -8   0   8      183.25      136.72      8.14 o
  -6   0   8      211.98      202.49     12.63 o
  -4   0   8       80.55      105.66      4.80 o
  -2   0   8    14978.19    15507.79    128.45 o
   0   0   8       69.18       91.78      4.27 o
   2   0   8     6048.17     6284.52     44.67 o
   4   0   8     8609.63     8217.59     80.45 o
   6   0   8      384.06      374.87     16.34 o
   8   0   8     1177.47      752.78     38.12 o
  10   0   8      755.46      694.31     38.97 o
  12   0   8      184.69      166.97     23.43 o
  14   0   8      144.79      166.88     23.72 o
 -17   1   8        2.06        2.59      7.52 o
 -16   1   8       33.92       40.72      7.96 o
 -15   1   8       40.60       33.29      6.94 o
 -14   1   8      198.92      178.70     10.71 o
 -13   1   8       13.41       17.73      5.57 o
 -12   1   8       37.16       49.43      6.12 o
 -11   1   8      820.60      760.49     13.19 o
 -10   1   8        2.33       -2.06      2.84 o
  -9   1   8       74.61       33.71      3.72 o
  -8   1   8      358.05      377.54      8.87 o
  -7   1   8      656.67      640.33     11.28 o
  -6   1   8     1427.10     1392.68     56.32 o
  -5   1   8      396.36      399.44      5.72 o
  -4   1   8     1257.58     1131.86     10.36 o
  -3   1   8     1720.88     1694.10     11.54 o
  -2   1   8      221.33      205.46      3.79 o
  -1   1   8     4856.82     4986.13     28.60 o
   0   1   8      318.39      282.81      4.28 o
   1   1   8      511.86      589.38      6.08 o
   2   1   8      101.19      124.07      3.34 o
   3   1   8     1342.73     1347.25     11.12 o
   4   1   8        1.22        1.67      2.57 o
   5   1   8     1000.41      980.86     12.52 o
   6   1   8     1005.40     1006.30     17.49 o
   7   1   8      236.30      251.01     13.69 o
   8   1   8        3.24        0.02      3.44 o
   9   1   8      364.45      340.16     26.73 o
  10   1   8      285.02      339.06     20.38 o
  11   1   8       57.15       65.03     11.37 o
  12   1   8      235.28      268.79     18.75 o
  13   1   8        1.52       12.00     14.00 o
  14   1   8      113.28      136.18     17.82 o
 -17   2   8      206.03      198.31     13.62 o
 -16   2   8       90.62       90.82      9.55 o
 -15   2   8      355.58      361.90     14.59 o
 -14   2   8       31.96       20.77      5.93 o
 -13   2   8      128.16      122.40      9.10 o
 -12   2   8       81.04       97.85      7.55 o
 -11   2   8      399.24      430.79     27.04 o
 -10   2   8      463.15      452.54     10.44 o
  -9   2   8      672.27      567.89     11.01 o
  -8   2   8       75.41       75.15      4.60 o
  -7   2   8     1130.46     1123.01     16.50 o
  -6   2   8        7.45        3.19      3.66 o
  -5   2   8        0.68        2.94      1.58 o
  -4   2   8       72.98       81.67      2.78 o
  -3   2   8     2397.04     2300.91     14.41 o
  -2   2   8     1003.22     1014.40      8.41 o
  -1   2   8     1070.73     1030.24      8.54 o
   0   2   8      523.38      488.18      5.57 o
   1   2   8      514.60      561.69      6.13 o
   2   2   8      132.33      105.71      3.04 o
   3   2   8      149.99      155.47      4.14 o
   4   2   8       29.53       27.07      3.48 o
   5   2   8     1815.75     1827.68     19.42 o
   6   2   8       19.94       25.98      4.47 o
   7   2   8        9.93        1.78      4.47 o
   8   2   8      486.97      289.14    213.89 o
   9   2   8      526.19      482.59     22.25 o
  10   2   8      229.05      275.16     24.74 o
  11   2   8        1.72        5.96      7.41 o
  12   2   8       70.28       87.99     22.82 o
  13   2   8       11.50       -2.81      7.66 o
  14   2   8      165.10      195.92     18.65 o
 -17   3   8       10.83       16.49      8.23 o
 -16   3   8        4.09        3.35      6.47 o
 -15   3   8       50.13       62.99      8.51 o
 -14   3   8       78.89       83.80      8.18 o
 -13   3   8      100.05       85.35      9.60 o
 -12   3   8      930.94      805.83     19.76 o
 -11   3   8        9.99       12.03      4.43 o
 -10   3   8      324.81      406.38     12.37 o
  -9   3   8      110.46      108.50      6.23 o
  -8   3   8       31.45       24.87      3.70 o
  -7   3   8        3.98        4.82      2.85 o
  -6   3   8      143.41      147.99      8.79 o
  -5   3   8      127.02      105.62      3.51 o
  -4   3   8     3492.02     3615.42     22.21 o
  -3   3   8      549.84      549.00      5.91 o
  -2   3   8     4813.10     4743.30     26.12 o
  -1   3   8       10.17        8.27      1.71 o
   0   3   8     5520.37     5404.55     28.13 o
   1   3   8       19.83       30.09      2.10 o
   2   3   8      542.43      560.84      6.34 o
   3   3   8       64.80       78.57      3.47 o
   4   3   8      909.81      825.65     11.18 o
   5   3   8      804.41      782.82     13.19 o
   6   3   8      545.28      553.04     12.98 o
   7   3   8      376.78      301.42     15.66 o
   8   3   8       90.31       92.49     21.79 o
   9   3   8       82.24       74.85     11.21 o
  10   3   8       86.12       82.01     12.09 o
  11   3   8      275.74      272.59     48.65 o
  12   3   8       18.78       -6.06      7.37 o
  13   3   8       31.10       45.20     23.50 o
 -17   4   8      104.75      120.45     11.29 o
 -16   4   8       16.09       22.20      8.03 o
 -15   4   8       36.53       57.18      8.61 o
 -14   4   8      123.67      119.47     12.90 o
 -13   4   8      308.88      318.75     15.70 o
 -12   4   8        0.39        0.51      5.65 o
 -11   4   8      511.66      454.82     12.25 o
 -10   4   8     2752.29     2561.26     34.29 o
  -9   4   8     1953.26     1827.70     25.21 o
  -8   4   8      190.58      169.06      6.66 o
  -7   4   8        0.02        2.72      2.60 o
  -6   4   8      560.39      585.86     10.89 o
  -5   4   8      294.84      255.37      5.52 o
  -4   4   8     4264.50     4311.05     25.71 o
  -3   4   8     2132.65     2142.41     13.81 o
  -2   4   8      493.50      435.90      5.81 o
  -1   4   8      265.38      305.38      4.36 o
   0   4   8     2169.80     2294.84     14.86 o
   1   4   8     6478.92     6629.69     34.37 o
   2   4   8      968.40      903.26      8.46 o
   3   4   8      270.00      246.76      5.23 o
   4   4   8      614.63      616.74     10.33 o
   5   4   8       60.56       56.53      4.84 o
   6   4   8     1332.63     1296.56     20.77 o
   7   4   8       59.12       48.78      6.32 o
   8   4   8      317.10      268.37     18.78 o
   9   4   8        5.57       11.63      5.33 o
  10   4   8       84.15       82.75     51.39 o
  11   4   8      136.80      114.28     17.99 o
  12   4   8      223.31      276.03     67.69 o
  13   4   8       53.44       93.84     12.86 o
 -17   5   8       37.70       27.78      8.18 o
 -16   5   8       90.25       89.06     10.27 o
 -15   5   8       12.33        9.58      9.22 o
 -14   5   8        8.73        1.75      8.00 o
 -13   5   8      206.06      208.55     14.04 o
 -12   5   8      105.08      108.69     10.58 o
 -11   5   8     1111.71     1077.82     20.23 o
 -10   5   8      399.81      323.39     12.43 o
  -9   5   8      147.29      155.60      9.07 o
  -8   5   8      150.11      146.70      8.05 o
  -7   5   8     3254.35     3181.53     37.56 o
  -6   5   8        0.12        1.26      2.34 o
  -5   5   8      756.56      749.56      9.93 o
  -4   5   8     4714.19     4613.32     29.82 o
  -3   5   8     1038.65     1035.33      8.64 o
  -2   5   8      547.02      528.04      5.67 o
  -1   5   8     2324.12     2143.78     15.68 o
   0   5   8      187.84      209.63      4.01 o
   1   5   8       40.67       67.90      2.70 o
   2   5   8     1981.29     1955.48     15.16 o
   3   5   8     1179.73     1162.20     11.57 o
   4   5   8     3538.95     3332.29     29.51 o
   5   5   8     1468.19     1369.26     18.55 o
   6   5   8      807.50      785.56     14.90 o
   7   5   8        6.43        7.09      4.24 o
   8   5   8        0.72        9.34     12.45 o
   9   5   8      735.88      677.52    136.18 o
  10   5   8       19.71       -4.60      7.68 o
  11   5   8       73.73      132.04     24.93 o
  12   5   8       29.79       41.23     10.86 o
  13   5   8      581.02      637.07     27.68 o
 -17   6   8      204.31      196.76     13.71 o
 -16   6   8       10.66       11.23      7.57 o
 -15   6   8       29.01       35.45     11.42 o
 -14   6   8      575.35      579.27     25.49 o
 -13   6   8       51.24       58.37      9.20 o
 -12   6   8       77.84       85.99      9.76 o
 -11   6   8       91.64       84.23      8.72 o
 -10   6   8     1538.72     1408.42     23.68 o
  -9   6   8        6.91        2.45      7.41 o
  -8   6   8      320.43      314.71     33.54 o
  -7   6   8      569.62      528.91     13.43 o
  -6   6   8     2177.69     2046.46     31.11 o
  -5   6   8        1.43        4.79      2.48 o
  -4   6   8      344.04      341.72      5.73 o
  -3   6   8     1868.85     1929.96     13.27 o
  -2   6   8      124.28       75.54      2.72 o
  -1   6   8     3738.32     3656.49     21.27 o
   0   6   8      306.67      287.99      4.57 o
   1   6   8     4299.02     4192.99     31.15 o
   2   6   8       12.99       11.55      1.97 o
   3   6   8     1916.16     1820.75     16.82 o
   4   6   8      172.03      161.90      6.26 o
   5   6   8      750.49      693.69     12.81 o
   6   6   8      708.11      669.15     12.83 o
   7   6   8        0.20       12.71      5.13 o
   8   6   8     2377.42     2294.65     40.49 o
   9   6   8        6.47        5.21     10.10 o
  10   6   8      188.04      172.43    141.17 o
  11   6   8        0.87       -7.20     13.82 o
  12   6   8       16.70       47.41     33.84 o
  13   6   8       19.46       42.88      9.81 o
 -17   7   8       16.19       16.92      8.30 o
 -16   7   8        2.55       -4.81     10.10 o
 -15   7   8      382.90      372.39     22.27 o
 -14   7   8       65.34       51.87     11.77 o
 -13   7   8      325.05      331.88     20.03 o
 -12   7   8      169.42      177.48     24.34 o
 -11   7   8        1.74       -7.59     10.35 o
 -10   7   8     1128.73     1029.90     21.20 o
  -9   7   8       11.73       23.13      6.50 o
  -8   7   8     1362.12     1128.58     76.55 o
  -7   7   8       66.72       64.51      5.92 o
  -6   7   8     1197.95     1107.02     19.40 o
  -5   7   8     1013.67      992.94     13.71 o
  -4   7   8     1838.05     1783.11     16.62 o
  -3   7   8     1800.30     1819.27     13.25 o
  -2   7   8     1769.39     1847.00     13.14 o
  -1   7   8       49.63       57.25      2.59 o
   0   7   8      442.39      463.28      6.10 o
   1   7   8      537.78      465.87      6.59 o
   2   7   8     2056.59     2027.66     16.87 o
   3   7   8        0.01        0.03      2.04 o
   4   7   8     2556.59     2436.71     24.04 o
   5   7   8      751.35      714.65     13.21 o
   6   7   8       30.21       43.56      4.75 o
   7   7   8      551.73      485.93     15.49 o
   8   7   8       39.07       45.60     11.01 o
   9   7   8       71.10       85.93     27.33 o
  10   7   8       75.63       46.55     10.80 o
  11   7   8      117.18      115.45     19.99 o
  12   7   8      179.24      257.94     39.02 o
  13   7   8       68.21       80.09     16.55 o
 -16   8   8       73.63       63.04     14.22 o
 -15   8   8      242.36      276.53     21.94 o
 -14   8   8      291.85      323.79     21.71 o
 -13   8   8      551.02      557.88     24.77 o
 -12   8   8      244.04      243.50     23.10 o
 -11   8   8      123.21      105.63     18.23 o
 -10   8   8        0.94        2.86      5.21 o
  -9   8   8      608.69      496.09     59.66 o
  -8   8   8        2.46        2.58      5.45 o
  -7   8   8     7507.24     7232.80     78.59 o
  -6   8   8      709.04      660.93     14.99 o
  -5   8   8       67.95       84.15      4.98 o
  -4   8   8      997.80     1013.18     12.02 o
  -3   8   8     3349.24     3490.35     26.07 o
  -2   8   8        6.08        4.88      1.53 o
  -1   8   8      583.48      550.48      6.53 o
   0   8   8      329.47      330.71      5.44 o
   1   8   8      130.70      156.52      4.82 o
   2   8   8       80.41      104.02      4.07 o
   3   8   8       12.40       18.36      2.68 o
   4   8   8       89.31       87.41      5.35 o
   5   8   8     2764.33     2629.46     29.05 o
   6   8   8      499.30      494.13     11.40 o
   7   8   8      321.27      291.91     18.48 o
   8   8   8      130.07      107.83     21.27 o
   9   8   8      162.13      180.44     28.47 o
  10   8   8      170.00      211.95     18.69 o
  11   8   8       68.55       38.31     14.38 o
  12   8   8      412.92      526.29     42.85 o
  13   8   8      169.67      233.99     51.71 o
 -16   9   8      189.72      165.49     19.06 o
 -15   9   8      905.17      932.15     34.51 o
 -14   9   8      411.70      381.98     22.61 o
 -13   9   8        2.88       12.06      8.53 o
 -12   9   8      223.34      188.47     17.41 o
 -11   9   8      159.29      154.90     15.17 o
 -10   9   8      102.76       81.70     10.19 o
  -9   9   8      132.96      114.25     13.44 o
  -8   9   8      519.23      512.34     14.84 o
  -7   9   8     1168.90     1086.64     18.46 o
  -6   9   8        9.76       11.15      3.51 o
  -5   9   8     1111.56     1124.77     16.17 o
  -4   9   8     1611.11     1625.21     17.34 o
  -3   9   8     4342.00     4296.33     31.89 o
  -2   9   8      127.09      129.60      4.54 o
  -1   9   8      123.59      125.51      3.77 o
   0   9   8       12.62       31.59      2.41 o
   1   9   8      648.71      733.70      8.68 o
   2   9   8     1418.44     1312.51     12.89 o
   3   9   8      297.09      302.71      6.48 o
   4   9   8      162.64      143.34      6.68 o
   5   9   8     2336.90     2200.41     26.07 o
   6   9   8       59.31       62.27      6.74 o
   7   9   8      143.22      147.71     13.48 o
   8   9   8        1.23        8.07     13.52 o
   9   9   8        0.26        0.60      7.76 o
  10   9   8       51.58       44.82     19.08 o
  11   9   8        2.53       21.28      8.86 o
  13   9   8       80.00      151.58     16.79 o
 -16  10   8      308.72      316.74     23.80 o
 -15  10   8       53.50       77.72     14.50 o
 -14  10   8       62.57       45.42     11.71 o
 -13  10   8        0.92       10.60     10.99 o
 -12  10   8        1.18        8.20      8.83 o
 -11  10   8       20.91       31.91      9.88 o
 -10  10   8      491.94      357.66     84.91 o
  -9  10   8        0.77        0.01      6.61 o
  -8  10   8        3.58        0.06      4.83 o
  -7  10   8      745.12      710.52     14.94 o
  -6  10   8     1185.00     1099.25     20.45 o
  -5  10   8     2674.02     2522.72     24.36 o
  -4  10   8        0.96        2.83      2.61 o
  -3  10   8      411.02      447.06      8.02 o
  -2  10   8     2580.14     2591.18     22.26 o
  -1  10   8      129.02      122.35      4.87 o
   0  10   8       50.30       58.58      3.74 o
   1  10   8     1061.29      956.58     11.24 o
   2  10   8      570.87      497.39      7.61 o
   3  10   8      970.75      923.96     12.98 o
   4  10   8     2183.54     1952.63     23.43 o
   5  10   8       24.45       35.52      4.75 o
   6  10   8       39.53       40.07      6.24 o
   7  10   8      212.03      184.53     15.00 o
   8  10   8      532.51      274.83    274.75 o
   9  10   8       19.51       32.02     10.09 o
  10  10   8        1.05       -9.73     19.79 o
  11  10   8      463.12      552.64     27.38 o
  12  10   8       14.28       37.10     12.90 o
 -16  11   8      308.24      313.13     24.39 o
 -15  11   8        4.60        9.25      9.40 o
 -14  11   8      752.74      686.13     30.05 o
 -13  11   8      141.02      150.49     16.94 o
 -12  11   8       61.37       77.84     12.66 o
 -11  11   8        2.58        3.81      8.38 o
 -10  11   8      286.76      256.42     18.76 o
  -9  11   8      960.19      907.19     22.89 o
  -8  11   8       62.15       73.24      8.30 o
  -7  11   8      387.46      343.99     12.26 o
  -6  11   8     3054.68     2911.05     55.88 o
  -5  11   8     3044.18     2850.58     37.25 o
  -4  11   8     4675.78     4601.20     39.37 o
  -3  11   8        1.25        4.34      2.52 o
  -2  11   8      591.41      600.07     10.20 o
  -1  11   8     1313.77     1448.09     16.49 o
   0  11   8      925.17      956.50     11.96 o
   1  11   8        5.70        0.89      2.61 o
   2  11   8      525.69      461.45      7.84 o
   3  11   8     3421.54     3319.94     30.08 o
   4  11   8      356.27      357.28      9.72 o
   5  11   8      252.00      245.35      9.93 o
   6  11   8      302.44      290.93     11.58 o
   7  11   8       13.28        8.05      6.14 o
   8  11   8      376.49      402.62     75.80 o
   9  11   8      231.61      251.71     21.80 o
  10  11   8       14.94       42.46     11.70 o
  11  11   8       85.38       99.15     15.78 o
  12  11   8        0.76       17.13     11.91 o
 -15  12   8       18.05       20.42     10.67 o
 -14  12   8       13.48       30.04     11.94 o
 -13  12   8      233.74      293.28     23.82 o
 -12  12   8        7.99       -5.99      8.46 o
 -11  12   8        3.11       -0.31      5.18 o
 -10  12   8      438.86      437.98     24.64 o
  -9  12   8      253.79      258.99     15.49 o
  -8  12   8      655.93      619.34     17.36 o
  -7  12   8      666.20      636.93     16.68 o
  -6  12   8      535.58      482.08     13.25 o
  -5  12   8      829.06      752.97     12.38 o
  -4  12   8     1023.37      954.00     14.69 o
  -3  12   8     1890.57     2009.47     21.01 o
  -2  12   8      550.82      515.47      9.57 o
  -1  12   8       48.09       43.82      4.02 o
   0  12   8      140.74      134.86      5.94 o
   1  12   8     4562.09     4321.49     48.84 o
   2  12   8      868.16      830.01     11.63 o
   3  12   8       72.70       57.18      4.93 o
   4  12   8        5.84       12.30      4.60 o
   5  12   8       93.87      101.36      7.69 o
   6  12   8       77.12       72.78      8.29 o
   7  12   8      317.37      324.08     17.94 o
   8  12   8       42.84       65.55     16.52 o
   9  12   8      316.34      384.56     70.79 o
  10  12   8      313.79      329.96     52.64 o
  11  12   8       33.09       58.21     20.50 o
  12  12   8      145.21      219.97     56.96 o
 -15  13   8       54.16       56.79     14.02 o
 -14  13   8       44.99       23.81     11.67 o
 -13  13   8       65.63       70.08     13.89 o
 -12  13   8      470.46      459.64     30.31 o
 -11  13   8      499.94      427.93     42.78 o
 -10  13   8      381.84      377.73     21.69 o
  -9  13   8      359.06      355.27     30.69 o
  -8  13   8       42.43       33.03      8.17 o
  -7  13   8      921.78      888.34     20.31 o
  -6  13   8       25.26       20.28      5.65 o
  -5  13   8      393.40      394.65     10.48 o
  -4  13   8       50.81       57.97      4.85 o
  -3  13   8       95.81      127.44      7.46 o
  -2  13   8     1064.32      908.19     14.55 o
  -1  13   8      192.89      186.82     10.00 o
   0  13   8     1137.06     1084.02     16.80 o
   1  13   8      922.09      832.48     16.88 o
   2  13   8     2333.79     2127.40     25.82 o
   3  13   8     1013.48     1028.67     22.98 o
   4  13   8       15.30       16.81      4.45 o
   5  13   8       64.84       70.38      8.15 o
   6  13   8      175.83      174.58     12.82 o
   7  13   8       76.31       73.77     13.33 o
   8  13   8      475.52      480.40     26.00 o
   9  13   8        4.36       14.24      6.42 o
  10  13   8      262.90      297.61     26.05 o
  11  13   8       84.19      129.08     16.99 o
  12  13   8        7.75      -17.38     19.00 o
 -15  14   8        0.01       -9.77      9.77 o
 -14  14   8       28.34        5.95     10.71 o
 -13  14   8      149.53      142.96     18.15 o
 -12  14   8       35.74       17.44     11.07 o
 -11  14   8       35.46       52.27     12.66 o
 -10  14   8     1177.48     1194.29     39.31 o
  -9  14   8        2.41       23.33     10.43 o
  -8  14   8        6.55        3.14      5.48 o
  -7  14   8       21.16       21.28      6.37 o
  -6  14   8       21.45       16.65      5.49 o
  -5  14   8     1852.44     1803.00     23.09 o
  -4  14   8     1682.00     1695.69     22.60 o
  -3  14   8     1974.40     1968.95     65.71 o
  -2  14   8      903.91      771.23     14.11 o
  -1  14   8      116.01      130.83      8.27 o
   0  14   8      818.04      743.73     15.91 o
   1  14   8     1572.14     1552.65     18.89 o
   2  14   8     1520.85     1444.94     21.04 o
   3  14   8      121.31      122.71     11.43 o
   4  14   8       44.60       53.38      6.41 o
   5  14   8      279.59      280.18     21.62 o
   6  14   8        8.50        2.93      7.56 o
   7  14   8        0.03       -3.53     25.21 o
   8  14   8       71.40       81.91     14.26 o
   9  14   8       75.57       80.47     13.69 o
  10  14   8       55.85       55.61     39.72 o
  11  14   8      142.14      117.02     18.15 o
 -14  15   8      131.73      112.48     17.69 o
 -13  15   8       10.65       -6.77      6.77 o
 -12  15   8       80.88       65.29     14.63 o
 -11  15   8      947.62      954.00     35.50 o
 -10  15   8       42.11       30.55     10.85 o
  -9  15   8        4.74        0.51     10.42 o
  -8  15   8       95.22      121.78     10.75 o
  -7  15   8      768.03      763.32     18.07 o
  -6  15   8        8.89       22.25      6.60 o
  -5  15   8      183.53      169.65      8.25 o
  -4  15   8     1404.80     1390.10     22.74 o
  -3  15   8      211.55      232.75      9.33 o
  -2  15   8      310.97      286.64      9.46 o
  -1  15   8     1420.98     1384.36     26.15 o
   0  15   8      158.56      163.38      8.62 o
   1  15   8      962.33      907.95     15.38 o
   2  15   8       96.15       88.95      6.51 o
   3  15   8      175.53      139.99      8.27 o
   4  15   8      187.23      217.49     13.15 o
   5  15   8        0.03       -5.39      6.25 o
   6  15   8      141.82      124.41     13.26 o
   7  15   8       89.80       73.72     14.62 o
   8  15   8       11.36       26.18     11.35 o
   9  15   8      200.58      285.35     30.00 o
  10  15   8      177.79      199.79     21.50 o
  11  15   8       18.45       36.75     23.12 o
 -14  16   8       56.07       55.16     19.99 o
 -13  16   8       34.19       29.75     12.86 o
 -12  16   8      115.85      126.88     18.05 o
 -11  16   8      229.28      204.77     20.62 o
 -10  16   8       42.08       32.41     12.58 o
  -9  16   8      662.67      673.65     29.13 o
  -8  16   8      164.97      197.20     16.17 o
  -7  16   8       22.91       24.93      6.97 o
  -6  16   8     1303.18     1356.19     24.70 o
  -5  16   8      532.48      545.37     13.58 o
  -4  16   8      149.63      132.96      8.81 o
  -3  16   8      166.22      156.70      8.62 o
  -2  16   8      382.80      355.33     10.47 o
  -1  16   8       68.80       39.65      5.72 o
   0  16   8       45.11       49.42      5.72 o
   1  16   8      258.72      253.19      9.45 o
   2  16   8       10.76       -0.86      4.95 o
   3  16   8        1.62        5.75      4.65 o
   4  16   8      490.80      506.22     23.09 o
   5  16   8       87.14       85.90     14.52 o
   6  16   8       87.17       69.62     13.97 o
   7  16   8       16.77        6.83      9.12 o
   8  16   8       72.33       74.50     20.00 o
   9  16   8      177.12      191.62     29.42 o
 -13  17   8       28.29       23.52     12.87 o
 -12  17   8        4.07        1.61     11.05 o
 -11  17   8      341.09      346.04     26.68 o
 -10  17   8       13.25       15.33     11.47 o
  -9  17   8      315.82      335.92     22.82 o
  -8  17   8      182.32      263.22     36.16 o
  -7  17   8       16.75       21.34     12.15 o
  -6  17   8       69.20       83.82     11.34 o
  -5  17   8      160.96      143.58      8.14 o
  -4  17   8       20.07       29.57      4.93 o
  -3  17   8      251.32      270.84     10.25 o
  -2  17   8       93.09       96.12     10.46 o
  -1  17   8       12.56       19.26      4.92 o
   0  17   8       87.52       98.75      7.29 o
   1  17   8      178.64      146.25      8.35 o
   2  17   8       38.83       21.74      8.93 o
   3  17   8        1.57       -0.11      4.86 o
   4  17   8        0.62       -7.91      7.91 o
   5  17   8      106.06      126.24     42.66 o
   6  17   8      117.94      126.28     22.81 o
   7  17   8      179.28      191.19     39.95 o
   8  17   8        8.00       -8.98      8.98 o
   9  17   8      139.48      150.02     28.56 o
 -13  18   8      297.52      291.71     27.23 o
 -12  18   8       22.59       -0.76     11.67 o
 -11  18   8      112.62      121.78     18.67 o
 -10  18   8       56.55       37.78     13.00 o
  -9  18   8      448.39      407.65     24.49 o
  -8  18   8        4.23       37.00     13.66 o
  -7  18   8      831.60      874.23     34.24 o
  -6  18   8       40.41       47.17     12.12 o
  -5  18   8      802.53      773.84     21.52 o
  -4  18   8       52.56       59.74     10.57 o
  -3  18   8        0.84        6.11      5.22 o
  -2  18   8       23.82       22.23      7.14 o
  -1  18   8        0.79        6.50      4.24 o
   0  18   8       40.73       34.97      5.42 o
   1  18   8       31.32       24.43      6.20 o
   2  18   8       52.42       66.30     10.66 o
   3  18   8        1.40        4.70      5.51 o
   4  18   8        0.11      -18.43     22.40 o
   5  18   8      230.08      238.04     21.61 o
   6  18   8       62.60       18.89     12.99 o
   7  18   8        3.42       23.46     12.59 o
   8  18   8        6.91       32.36     22.19 o
   9  18   8      496.55      599.29     33.30 o
 -12  19   8        0.16       13.98     13.46 o
 -11  19   8       65.82       84.59     19.17 o
 -10  19   8       69.39       55.70     19.90 o
  -9  19   8       39.52       21.66     23.68 o
  -8  19   8        2.18       25.97     13.53 o
  -7  19   8        1.86       14.83      8.37 o
  -6  19   8       88.32       68.30     11.95 o
  -5  19   8     1446.20     1417.11     34.16 o
  -4  19   8      347.20      340.79     12.57 o
  -3  19   8      297.24      360.47     14.13 o
  -2  19   8      267.34      258.87     12.54 o
  -1  19   8       90.29      113.64      7.75 o
   0  19   8       19.65       18.50     10.66 o
   1  19   8        9.18        2.90      5.93 o
   2  19   8      268.22      272.37     12.72 o
   3  19   8        0.45        5.06      8.83 o
   4  19   8       11.57       12.15      9.55 o
   5  19   8      482.65      293.58    183.40 o
   6  19   8      101.22       98.04     24.09 o
   7  19   8     1377.85     1329.27    114.55 o
   8  19   8      173.50       88.74     18.38 o
   9  19   8       32.93      -16.14     16.14 o
 -12  20   8        4.53       -4.92     11.86 o
 -11  20   8      181.30      224.00     31.10 o
 -10  20   8      115.29      125.60     24.47 o
  -9  20   8     1050.41     1153.41     41.00 o
  -8  20   8       10.71       66.56     31.08 o
  -7  20   8      176.66      151.51     17.89 o
  -6  20   8      257.29      315.32     29.70 o
  -5  20   8      186.14      174.57     20.76 o
  -4  20   8       57.70       56.46      7.03 o
  -3  20   8      698.25      667.24     19.45 o
  -2  20   8        4.83        7.47      4.54 o
  -1  20   8       17.74       26.26      5.58 o
   0  20   8       12.33       11.39      6.76 o
   1  20   8       30.54       34.25      6.90 o
   2  20   8        0.59        2.24      6.23 o
   3  20   8      578.82      610.92     20.29 o
   4  20   8       97.17       93.89     17.60 o
   5  20   8      111.76       97.77     23.99 o
   6  20   8       92.39      131.28     26.43 o
   7  20   8        5.66      -13.91     13.91 o
   8  20   8        2.86        7.76     13.07 o
 -11  21   8      277.46      232.95     31.88 o
 -10  21   8      118.30      125.47     19.72 o
  -9  21   8       14.03       46.19     10.36 o
  -8  21   8      126.75      107.76     14.62 o
  -7  21   8       28.41       60.12     22.59 o
  -6  21   8      226.48      181.16     17.37 o
  -5  21   8       17.87       30.54      8.29 o
  -4  21   8       32.54       29.79     10.91 o
  -3  21   8       77.38       64.88      8.78 o
  -2  21   8        7.51        1.99      5.34 o
  -1  21   8       12.24       12.70      5.69 o
   0  21   8      397.00      457.51     13.26 o
   1  21   8       14.85       29.39      6.91 o
   2  21   8      238.26      211.90     12.47 o
   3  21   8       63.60       40.80     10.20 o
   4  21   8       54.25       48.53     13.34 o
   5  21   8      301.19      326.91     25.58 o
   6  21   8       46.32       43.45     19.37 o
   7  21   8      104.34      105.87     27.24 o
 -10  22   8      268.99      251.29     32.98 o
  -9  22   8       85.44       98.35     14.77 o
  -8  22   8      325.97      362.31     42.59 o
  -7  22   8      228.57      270.61     31.87 o
  -6  22   8      102.14      168.68     24.35 o
  -5  22   8       17.47       15.04      7.72 o
  -4  22   8     1735.30     1839.23     35.09 o
  -3  22   8      184.34      176.37     11.56 o
  -2  22   8        1.98        4.49      8.93 o
  -1  22   8       12.28       11.61      6.18 o
   0  22   8        3.73        1.10      6.07 o
   1  22   8       22.14       26.68      8.50 o
   2  22   8      504.35      528.12     20.02 o
   3  22   8        7.90        6.25      7.62 o
   4  22   8        0.35       -9.74      9.74 o
   5  22   8       64.20      115.01     18.48 o
   6  22   8       51.95       -3.09     19.68 o
  -9  23   8        4.65       46.46     21.42 o
  -8  23   8       87.27       94.63     16.17 o
  -7  23   8      114.73      120.71     16.04 o
  -6  23   8      476.27      504.04     25.09 o
  -5  23   8      210.24      225.00     19.29 o
  -4  23   8       75.23       78.50     11.36 o
  -3  23   8       96.20       86.23      9.33 o
  -2  23   8       19.68       29.55      7.06 o
  -1  23   8       29.42       22.81      6.89 o
   0  23   8      176.50      201.55     12.45 o
   1  23   8       32.93       25.04      8.24 o
   2  23   8      647.71      578.20    119.69 o
   3  23   8       71.96       82.66     15.42 o
   4  23   8      139.84      138.55     18.11 o
   5  23   8      131.66      202.36     30.40 o
  -8  24   8      290.63      225.45     80.78 o
  -7  24   8      133.42      206.23     36.47 o
  -6  24   8       30.87        1.24     11.23 o
  -5  24   8        4.49       -5.61      7.31 o
  -4  24   8       69.77       65.31     11.43 o
  -3  24   8       91.20      102.31     11.63 o
  -2  24   8        2.07       11.68      7.05 o
  -1  24   8        5.34        3.13      5.99 o
   0  24   8      104.03      107.47     12.37 o
   1  24   8        1.83       -4.25      8.93 o
   2  24   8      142.58      125.12     11.74 o
   3  24   8       93.84       88.07     15.60 o
   4  24   8       16.70       14.11     13.01 o
  -6  25   8      385.41      438.56     31.27 o
  -5  25   8       87.19       77.72     11.72 o
  -4  25   8      140.51      158.40     14.92 o
  -3  25   8       31.96       33.25      8.13 o
  -2  25   8        3.84       10.00      8.97 o
  -1  25   8       74.85       84.70     11.44 o
   0  25   8       20.37       15.93      9.02 o
   1  25   8        0.88       10.99      9.83 o
   2  25   8       53.88       59.13      9.94 o
   3  25   8        7.71       16.67     10.17 o
  -4  26   8        0.07      -17.29     19.93 o
  -3  26   8       30.57       34.28      8.02 o
  -2  26   8      353.23      412.60     16.05 o
  -1  26   8        4.82       -1.90      7.97 o
   0  26   8        6.77       14.15      9.21 o
 -17   0   9       13.99       19.46     12.62 o
 -15   0   9       18.56       14.97      8.86 o
 -13   0   9      160.94      112.56     14.68 o
 -11   0   9        0.07       -1.04      5.30 o
  -9   0   9     4992.48     4521.85     65.84 o
  -7   0   9        1.38        2.64      2.81 o
  -5   0   9      781.88      838.94     24.20 o
  -3   0   9      306.17      315.30      6.70 o
  -1   0   9     5767.98     5875.35     42.70 o
   1   0   9     7197.09     6893.99     50.49 o
   3   0   9      677.19      530.92     10.47 o
   5   0   9       24.14       16.34      8.49 o
   7   0   9     1633.42     1565.79     44.71 o
   9   0   9      124.41       -1.71      5.73 o
  11   0   9      575.59      605.49     38.89 o
  13   0   9        2.42        3.23     12.37 o
 -17   1   9      201.99      223.11     15.73 o
 -16   1   9        0.01        6.91      7.18 o
 -15   1   9       35.28       46.37      7.93 o
 -14   1   9        2.82        7.16      5.84 o
 -13   1   9       40.56       28.74      6.67 o
 -12   1   9      206.31      172.64      9.85 o
 -11   1   9      816.17      780.45     14.77 o
 -10   1   9      167.88      188.32     12.86 o
  -9   1   9     1228.83     1057.66     16.96 o
  -8   1   9       26.35        2.31      3.20 o
  -7   1   9      153.18      115.36     19.53 o
  -6   1   9      175.66      154.80      6.37 o
  -5   1   9      557.53      550.39      9.41 o
  -4   1   9     2192.17     2125.75     16.71 o
  -3   1   9      205.52      176.50      3.84 o
  -2   1   9     1200.89     1107.55      9.67 o
  -1   1   9     3309.57     3359.00     19.86 o
   0   1   9      111.59      101.51      3.11 o
   1   1   9      137.28      119.87      3.73 o
   2   1   9     3383.58     3361.71     24.35 o
   3   1   9      690.90      706.49      8.68 o
   4   1   9      333.85      300.78      7.64 o
   5   1   9      173.31      147.87      6.96 o
   6   1   9       55.71       61.25      6.42 o
   7   1   9      162.89      152.87     11.15 o
   8   1   9     1681.34     1595.04     43.47 o
   9   1   9       11.73       27.98     11.21 o
  10   1   9      116.24      120.03     18.67 o
  11   1   9       21.65       18.57      9.59 o
  12   1   9        7.98       14.85     28.48 o
  13   1   9       59.22       79.31     37.23 o
 -17   2   9       11.31        2.30      8.35 o
 -16   2   9        7.53       15.44      8.60 o
 -15   2   9       13.67        8.60      6.37 o
 -14   2   9        6.78        1.50      5.71 o
 -13   2   9      296.22      302.51     13.14 o
 -12   2   9       65.73       79.53      7.42 o
 -11   2   9      293.85      273.20     11.30 o
 -10   2   9     1788.25     1821.62     33.22 o
  -9   2   9        9.47       13.43      5.09 o
  -8   2   9      166.17      178.79      8.41 o
  -7   2   9     1337.47     1285.63     30.32 o
  -6   2   9       13.14       12.42      3.75 o
  -5   2   9      873.39      854.07     11.55 o
  -4   2   9     1727.22     1653.70     15.50 o
  -3   2   9      384.50      347.58      5.19 o
  -2   2   9     6261.81     6099.74     34.75 o
  -1   2   9     4014.26     4073.67     23.13 o
   0   2   9     1850.01     1933.31     13.82 o
   1   2   9        0.93        0.51      1.73 o
   2   2   9     1114.64     1196.66     11.07 o
   3   2   9      124.28      124.67      4.64 o
   4   2   9     1204.76     1132.63     15.45 o
   5   2   9       22.38       21.90      4.12 o
   6   2   9       22.19       16.29      4.73 o
   7   2   9      228.91      231.09     14.86 o
   8   2   9      978.79      951.60     54.23 o
   9   2   9        2.78       -9.05     13.40 o
  10   2   9      438.82      414.49     22.73 o
  11   2   9      449.96      473.57     28.09 o
  12   2   9       35.28       55.93     18.89 o
  13   2   9       68.96       66.93     55.47 o
 -17   3   9        1.46       -2.14      7.27 o
 -16   3   9       30.56       27.88      8.26 o
 -15   3   9      161.31      144.12     11.73 o
 -14   3   9       19.98       19.51      6.80 o
 -13   3   9       28.57       37.00      7.02 o
 -12   3   9       18.35       11.88      6.44 o
 -11   3   9      131.34      106.72      8.88 o
 -10   3   9      233.00      262.64     20.22 o
  -9   3   9     1055.14      918.73     18.76 o
  -8   3   9      266.49      208.80      8.72 o
  -7   3   9      270.78      254.00     24.64 o
  -6   3   9     3082.17     2839.36     28.76 o
  -5   3   9      914.19      951.97     12.35 o
  -4   3   9      269.11      248.05      5.49 o
  -3   3   9      592.50      532.00      6.56 o
  -2   3   9     2973.62     3025.66     19.62 o
  -1   3   9     2641.38     2695.91     16.83 o
   0   3   9       14.20       18.06      2.06 o
   1   3   9       90.92       79.41      3.14 o
   2   3   9      227.17      232.98      4.78 o
   3   3   9      993.57     1028.72     13.17 o
   4   3   9      752.37      747.09     12.33 o
   5   3   9      763.34      734.47     13.07 o
   6   3   9       91.60      103.22      7.55 o
   7   3   9      569.01      551.60     18.07 o
   8   3   9        0.04       12.08      7.28 o
   9   3   9      338.73      419.20     22.24 o
  10   3   9       85.65       46.71     22.18 o
  11   3   9       13.16        1.25      8.97 o
  12   3   9       34.03       49.34     13.89 o
  13   3   9      211.47      233.08     25.66 o
 -17   4   9       14.35        6.49      9.06 o
 -16   4   9      370.12      375.63     16.90 o
 -15   4   9      408.02      411.72     17.05 o
 -14   4   9      197.14      239.93     12.65 o
 -13   4   9     1097.83     1053.96     26.85 o
 -12   4   9       21.97       18.74      7.15 o
 -11   4   9      182.39      135.75     10.92 o
 -10   4   9       41.60       45.04      6.74 o
  -9   4   9       57.82       44.26      5.76 o
  -8   4   9      434.51      337.29     20.80 o
  -7   4   9      593.51      522.80     13.68 o
  -6   4   9      572.60      642.17     13.48 o
  -5   4   9        1.23        2.19      2.24 o
  -4   4   9     1322.31     1319.78     13.52 o
  -3   4   9     5156.24     5282.68     32.59 o
  -2   4   9     1042.35     1102.31      9.87 o
  -1   4   9        5.50        4.23      1.75 o
   0   4   9      970.76      953.82      9.40 o
   1   4   9     1622.96     1607.96     13.73 o
   2   4   9      215.99      199.77      4.75 o
   3   4   9      665.03      635.26      9.71 o
   4   4   9      540.16      467.88      9.92 o
   5   4   9      532.48      491.00     10.84 o
   6   4   9       44.06       42.17      5.60 o
   7   4   9      604.19      568.55     18.55 o
   8   4   9       30.37       18.92      8.67 o
   9   4   9      847.41      868.08     31.99 o
  10   4   9        1.00       24.79      6.43 o
  11   4   9       42.81       34.07     11.29 o
  12   4   9       28.60       28.64      9.73 o
  13   4   9        8.38       35.54     14.65 o
 -17   5   9      141.98      167.82     13.59 o
 -16   5   9      489.43      477.30     19.31 o
 -15   5   9        0.12        3.03      7.16 o
 -14   5   9      253.72      258.71     18.52 o
 -13   5   9       29.84       11.43      6.94 o
 -12   5   9       85.02       60.71     10.32 o
 -11   5   9       71.08       66.99     11.62 o
 -10   5   9      619.42      617.39     15.40 o
  -9   5   9     2120.31     2060.90     40.86 o
  -8   5   9      348.77      317.59     23.47 o
  -7   5   9      670.71      619.66     17.05 o
  -6   5   9      466.32      477.08     10.74 o
  -5   5   9     1246.01     1156.89     16.22 o
  -4   5   9    12581.88    12389.25     91.01 o
  -3   5   9        4.46        1.97      1.77 o
  -2   5   9     1327.75     1260.55     10.87 o
  -1   5   9        0.80        2.82      1.49 o
   0   5   9      358.48      376.39      5.94 o
   1   5   9      121.73      146.15      4.48 o
   2   5   9       16.28       10.23      2.25 o
   3   5   9      126.25      126.05      5.10 o
   4   5   9       20.54       19.06      3.86 o
   5   5   9      494.63      498.49     11.15 o
   6   5   9     1761.44     1700.18     23.72 o
   7   5   9       42.19       34.23      7.01 o
   8   5   9       15.15       24.39     20.44 o
   9   5   9      165.86      120.26     15.44 o
  10   5   9        9.44       11.97     11.12 o
  11   5   9       14.41       25.13     13.14 o
  12   5   9      110.23      260.78     99.76 o
  13   5   9      140.35      182.05     18.68 o
 -17   6   9       37.21       38.02     26.92 o
 -16   6   9      304.92      318.80     17.39 o
 -15   6   9       21.38       23.44     10.93 o
 -14   6   9       24.13       25.28     12.28 o
 -13   6   9      323.49      337.54     16.75 o
 -12   6   9      131.11      149.33     13.53 o
 -11   6   9       32.59       29.74      8.10 o
 -10   6   9        6.14       15.55      7.62 o
  -9   6   9     1003.20      884.44     30.91 o
  -8   6   9       63.82       95.54      8.06 o
  -7   6   9      220.49      203.58     12.15 o
  -6   6   9     1204.56     1155.79     17.42 o
  -5   6   9       65.13       73.66      5.07 o
  -4   6   9       59.22       44.03      3.90 o
  -3   6   9       66.74       57.49      2.97 o
  -2   6   9     1649.73     1691.48     14.99 o
  -1   6   9      149.16      153.92      4.32 o
   0   6   9       64.21       73.52      3.45 o
   1   6   9     1004.62      956.85     10.66 o
   2   6   9       80.67       78.94      3.72 o
   3   6   9      659.81      623.07      9.38 o
   4   6   9      179.55      192.90      7.24 o
   5   6   9     1458.17     1368.00     20.69 o
   6   6   9      299.40      323.51     10.27 o
   7   6   9      130.07      134.90     10.12 o
   8   6   9      258.79      259.54     18.45 o
   9   6   9       94.04       93.29     13.75 o
  10   6   9       74.58      109.33     14.27 o
  11   6   9       66.28       -2.06     27.34 o
  12   6   9      189.88      205.83     20.02 o
 -16   7   9      192.58      193.18     20.17 o
 -15   7   9      133.25      133.49     17.12 o
 -14   7   9      552.80      543.34     26.07 o
 -13   7   9        0.17        4.30      6.28 o
 -12   7   9       53.90       28.85     20.06 o
 -11   7   9       22.26       25.35      8.56 o
 -10   7   9      211.96      218.28     14.30 o
  -9   7   9      413.80      393.60     19.66 o
  -8   7   9      133.72      158.14     12.21 o
  -7   7   9       23.63       11.02      4.53 o
  -6   7   9        3.41       10.15      4.56 o
  -5   7   9     1646.56     1590.44     20.16 o
  -4   7   9        7.61       12.06      2.64 o
  -3   7   9      494.84      467.03      8.26 o
  -2   7   9     2175.04     2042.31     18.56 o
  -1   7   9       11.92       20.94      2.64 o
   0   7   9      106.78       87.80      4.83 o
   1   7   9      479.20      477.23      7.48 o
   2   7   9      156.15      166.32      4.89 o
   3   7   9      208.03      186.39      6.24 o
   4   7   9      735.25      732.30     12.81 o
   5   7   9      157.21      135.71      7.74 o
   6   7   9      255.43      283.57     13.27 o
   7   7   9      219.60      196.20     15.12 o
   8   7   9        5.16        0.58      8.40 o
   9   7   9      109.31       92.85     14.09 o
  10   7   9      115.80      117.20     29.22 o
  11   7   9      271.81      292.29     20.29 o
  12   7   9       35.97       46.12     15.12 o
 -16   8   9      334.72      391.91     26.19 o
 -15   8   9       25.63        6.40     10.47 o
 -14   8   9      542.38      608.96     63.65 o
 -13   8   9      129.65      163.23     24.82 o
 -12   8   9        2.23        3.81      7.83 o
 -11   8   9       24.48       -9.81     14.05 o
 -10   8   9      983.34      879.36     47.80 o
  -9   8   9      171.45      184.45     25.79 o
  -8   8   9      195.91      209.59     10.96 o
  -7   8   9      182.76      177.37     10.74 o
  -6   8   9      722.03      658.89     13.93 o
  -5   8   9      279.86      287.66      7.70 o
  -4   8   9        3.23        0.84      2.49 o
  -3   8   9        7.92        9.57      2.94 o
  -2   8   9       11.43        7.87      2.52 o
  -1   8   9      254.43      208.94      6.15 o
   0   8   9        1.07        0.05      1.91 o
   1   8   9       32.34       34.49      2.94 o
   2   8   9      929.16      978.09     11.08 o
   3   8   9      149.94      127.52      5.59 o
   4   8   9      132.84      145.76      6.87 o
   5   8   9       30.13       35.36      5.09 o
   6   8   9        1.72        6.60      4.67 o
   7   8   9        1.68       -7.05      9.37 o
   8   8   9      347.60      331.24     42.75 o
   9   8   9       23.91        2.66      7.99 o
  10   8   9       35.46       21.52     11.11 o
  11   8   9       16.86       30.47     10.99 o
  12   8   9      160.05      219.07     27.56 o
 -16   9   9        0.15       -5.79     10.77 o
 -15   9   9       53.08       50.10     13.94 o
 -14   9   9      115.21      152.29     17.29 o
 -13   9   9      188.23      195.96     20.33 o
 -12   9   9      124.66      153.34     16.34 o
 -11   9   9       92.69       94.76     13.43 o
 -10   9   9      259.56      180.05    101.56 o
  -9   9   9      166.33      123.20     11.28 o
  -8   9   9      884.02      849.46     24.91 o
  -7   9   9      335.71      332.22     10.46 o
  -6   9   9     2878.25     2803.64     30.79 o
  -5   9   9       35.37       41.84      4.27 o
  -4   9   9       16.79       11.55      2.93 o
  -3   9   9       30.33       22.19      2.89 o
  -2   9   9     2677.38     2583.23     23.04 o
  -1   9   9     2087.32     1995.63     21.70 o
   0   9   9        1.72        1.88      2.19 o
   1   9   9      240.64      241.16      6.05 o
   2   9   9     1469.76     1349.99     13.59 o
   3   9   9       52.78       54.23      4.36 o
   4   9   9     2385.18     2281.21     25.43 o
   5   9   9      169.87      184.57      9.29 o
   6   9   9        1.18        4.17      5.02 o
   7   9   9       22.42       29.42      8.48 o
   8   9   9       27.01       17.71     17.31 o
   9   9   9       17.84        1.78     16.74 o
  10   9   9      176.66      203.41     20.06 o
  11   9   9      217.29      229.37     21.91 o
 -16  10   9      152.89      152.97     19.40 o
 -15  10   9       42.40       44.87     11.82 o
 -14  10   9        5.46       17.13     10.32 o
 -13  10   9       50.19       51.65     12.91 o
 -12  10   9       15.91       18.54      9.66 o
 -11  10   9      159.40      159.88     16.50 o
 -10  10   9        0.25       -1.58      7.03 o
  -9  10   9      862.99      834.19     22.31 o
  -8  10   9      144.68      141.50     12.62 o
  -7  10   9      172.22      142.18      8.80 o
  -6  10   9     2015.07     1969.58     28.44 o
  -5  10   9      975.64      956.01     13.22 o
  -4  10   9      354.85      348.20      8.32 o
  -3  10   9       59.93       74.33      4.13 o
  -2  10   9      310.00      283.67      6.98 o
  -1  10   9     1217.87     1288.51     17.29 o
   0  10   9      657.66      561.78     10.33 o
   1  10   9     4291.87     3947.39     33.88 o
   2  10   9      384.23      403.41      9.03 o
   3  10   9      600.57      561.85     10.42 o
   4  10   9      674.46      618.58     16.78 o
   5  10   9       83.85       88.40      7.42 o
   6  10   9      155.39      164.88     11.21 o
   7  10   9       55.26       85.58     24.27 o
   8  10   9       21.84       -7.92      9.41 o
   9  10   9        0.03       -3.87      4.21 o
  10  10   9       23.08       28.93     11.96 o
  11  10   9      508.01      617.48     36.57 o
  12  10   9      118.70      145.89     24.53 o
 -15  11   9       30.51        6.68     19.94 o
 -14  11   9      577.10      585.07     28.55 o
 -13  11   9       48.15       64.89     15.74 o
 -12  11   9        2.88      -12.44     12.44 o
 -11  11   9        4.76        9.03      5.63 o
 -10  11   9      317.30      339.33     21.09 o
  -9  11   9       85.64       87.21     11.00 o
  -8  11   9       37.06       27.15      8.32 o
  -7  11   9      223.80      224.47     14.69 o
  -6  11   9        3.66        0.72      4.57 o
  -5  11   9      459.66      457.89      9.62 o
  -4  11   9       34.32       41.23      4.06 o
  -3  11   9       62.62       59.67      4.30 o
  -2  11   9      687.44      682.22     11.68 o
  -1  11   9       72.79       65.68      5.42 o
   0  11   9     1194.20     1319.92     17.67 o
   1  11   9     1003.83      908.45     13.49 o
   2  11   9      448.05      435.15     14.05 o
   3  11   9      695.98      689.03     12.65 o
   4  11   9       11.65       21.14      5.41 o
   5  11   9      136.14      176.94     10.80 o
   6  11   9      153.85      137.53     11.72 o
   7  11   9       99.56       87.92     14.13 o
   8  11   9      142.68      176.53     27.10 o
   9  11   9       50.84       58.88     41.23 o
  10  11   9       51.35       74.24     29.67 o
  11  11   9      161.97      231.66     22.15 o
 -15  12   9      307.84      351.01     25.13 o
 -14  12   9       13.71       18.94     12.37 o
 -13  12   9      876.52      787.65     32.94 o
 -12  12   9      150.79      160.44     18.00 o
 -11  12   9      577.56      581.51     27.33 o
 -10  12   9       27.13       18.84      8.58 o
  -9  12   9      553.70      615.48     22.75 o
  -8  12   9       58.70       48.67      9.42 o
  -7  12   9      175.58      176.26     10.32 o
  -6  12   9     1379.30     1356.49     32.04 o
  -5  12   9      188.75      159.42      6.70 o
  -4  12   9     1538.55     1494.14     20.71 o
  -3  12   9      146.94      146.29      6.34 o
  -2  12   9      426.22      438.37      9.56 o
  -1  12   9        0.07        4.64      3.07 o
   0  12   9      147.61      129.50      7.03 o
   1  12   9       15.56       13.15      3.73 o
   2  12   9     1950.06     2068.60     27.13 o
   3  12   9      690.01      711.82     14.69 o
   4  12   9        0.95        7.54      4.42 o
   5  12   9      274.70      276.46     10.85 o
   6  12   9      170.41      191.46     13.58 o
   7  12   9      180.98      180.78     18.87 o
   8  12   9       62.70      109.42     15.79 o
   9  12   9      303.29      366.28     83.73 o
  10  12   9       59.05       86.78     27.85 o
  11  12   9       94.01      129.93     19.03 o
 -15  13   9      187.34      139.79     26.00 o
 -14  13   9       28.98       40.89     13.29 o
 -13  13   9      148.54      177.32     19.29 o
 -12  13   9      156.17       97.98     39.98 o
 -11  13   9        5.93        7.74     10.13 o
 -10  13   9      498.00      519.18     35.55 o
  -9  13   9       93.81      103.36     13.65 o
  -8  13   9       34.80       37.71      7.34 o
  -7  13   9      839.36      799.18     19.41 o
  -6  13   9      282.56      246.19     13.94 o
  -5  13   9      379.00      377.64      9.59 o
  -4  13   9      215.31      202.39      8.35 o
  -3  13   9      872.87      848.56     17.05 o
  -2  13   9       61.81       74.22      5.67 o
  -1  13   9     1177.26     1147.76     17.72 o
   0  13   9     1608.70     1524.01     22.69 o
   1  13   9       16.56       14.70      4.20 o
   2  13   9     1720.12     1700.17     43.99 o
   3  13   9       10.34        3.64      4.64 o
   4  13   9      442.97      446.04     17.14 o
   5  13   9       50.79       43.02      7.49 o
   6  13   9        0.30       -8.47      8.47 o
   7  13   9      138.03      149.31     24.68 o
   8  13   9      346.36      379.52     40.02 o
   9  13   9       24.96       17.25     11.62 o
  10  13   9        1.33       13.34     11.75 o
  11  13   9       18.04       21.16     13.10 o
 -14  14   9      187.72      187.71     21.32 o
 -13  14   9      125.27       71.67     20.24 o
 -12  14   9        0.94        2.67     10.75 o
 -11  14   9      657.15      659.38     29.87 o
 -10  14   9      119.84      107.37     15.11 o
  -9  14   9      175.62      185.73     18.02 o
  -8  14   9       22.93       12.14      6.46 o
  -7  14   9      209.78      220.53     12.14 o
  -6  14   9      320.34      308.81     21.27 o
  -5  14   9      363.42      350.03      9.84 o
  -4  14   9     1535.17     1443.63     23.32 o
  -3  14   9       73.03      114.73      7.53 o
  -2  14   9      725.13      805.64     15.40 o
  -1  14   9     1477.36     1450.72     28.19 o
   0  14   9       59.02       67.25      6.54 o
   1  14   9      298.06      324.75     11.23 o
   2  14   9       66.10       82.76      7.67 o
   3  14   9        1.08        1.69      3.99 o
   4  14   9       93.11       77.81     10.37 o
   5  14   9       99.35       83.02     14.29 o
   6  14   9       75.61       58.44     11.02 o
   7  14   9        0.15        7.15     12.55 o
   8  14   9      236.24      274.87     33.80 o
   9  14   9      605.36      718.93     46.96 o
  10  14   9       20.88       10.16     15.63 o
 -14  15   9      491.45      458.35     40.81 o
 -13  15   9      113.26      118.37     18.26 o
 -12  15   9        0.74      -10.11     10.11 o
 -11  15   9        7.17       10.15     11.55 o
 -10  15   9      133.39      159.08     17.69 o
  -9  15   9      226.62      223.10     20.10 o
  -8  15   9      179.54      142.63     14.32 o
  -7  15   9      431.45      432.02     18.99 o
  -6  15   9      304.31      350.41     23.82 o
  -5  15   9      708.34      723.57     23.50 o
  -4  15   9        9.24        4.67      4.33 o
  -3  15   9      148.43      165.88      9.20 o
  -2  15   9       30.36       35.52      4.91 o
  -1  15   9      400.44      324.88     13.51 o
   0  15   9      467.82      502.95     24.04 o
   1  15   9      659.73      665.19     14.54 o
   2  15   9     2127.95     1990.20     31.77 o
   3  15   9      307.26      322.55     11.87 o
   4  15   9       19.61       31.10      7.54 o
   5  15   9      146.76      128.23     18.28 o
   6  15   9      638.95      682.13     37.01 o
   7  15   9      659.26      738.33     27.09 o
   8  15   9       20.32       11.15     15.94 o
   9  15   9      338.66      333.63     35.72 o
 -14  16   9       81.97      106.87     27.86 o
 -13  16   9        3.74      -10.16     10.16 o
 -12  16   9      248.31      223.90     22.58 o
 -11  16   9      131.12      124.01     18.16 o
 -10  16   9      124.22      136.77     26.45 o
  -9  16   9      712.27      773.75     45.89 o
  -8  16   9      137.06      192.19     27.11 o
  -7  16   9       21.27       28.94     10.57 o
  -6  16   9       21.95       23.68      9.56 o
  -5  16   9       17.04       14.07     12.21 o
  -4  16   9        8.14       15.84      5.82 o
  -3  16   9      187.25      220.69     21.11 o
  -2  16   9      767.39      761.71     16.39 o
  -1  16   9      208.05      192.56      9.35 o
   0  16   9       25.20       23.75      4.98 o
   1  16   9     1041.45     1001.75     18.38 o
   2  16   9       93.06       97.85     10.31 o
   3  16   9        3.02        4.51      6.90 o
   4  16   9      324.51      210.34    144.74 o
   5  16   9      170.75      171.45     19.22 o
   6  16   9        4.57       -5.94      9.61 o
   7  16   9       22.20       12.12     11.93 o
   8  16   9      690.78      769.58     36.29 o
   9  16   9        7.66       10.34     16.31 o
 -13  17   9       64.59       91.01     23.72 o
 -12  17   9      184.67      215.07     23.17 o
 -11  17   9       39.29       36.02     13.33 o
 -10  17   9      101.04      146.75     17.75 o
  -9  17   9        0.62        9.95     10.90 o
  -8  17   9      471.14      509.43     41.09 o
  -7  17   9      283.00      346.97     32.79 o
  -6  17   9       10.24       39.54     26.04 o
  -5  17   9     1086.79     1092.99     25.88 o
  -4  17   9        4.56       14.50      7.86 o
  -3  17   9      234.46      234.80     20.02 o
  -2  17   9      171.78      168.26      9.05 o
  -1  17   9        3.95        0.03      4.38 o
   0  17   9       93.92       75.29      6.73 o
   1  17   9       31.63       39.09      7.04 o
   2  17   9      260.61      222.33     13.29 o
   3  17   9      234.93      230.92     12.02 o
   4  17   9      117.59      132.40     16.69 o
   5  17   9      107.17      127.18     17.58 o
   6  17   9      321.65      313.91     23.59 o
   7  17   9       48.37       37.45     17.99 o
   8  17   9      241.66      308.55     25.41 o
   9  17   9      269.84      308.82     48.96 o
 -12  18   9       17.76      -14.89     25.59 o
 -11  18   9      117.59       90.79     17.13 o
 -10  18   9      580.70      655.53     87.55 o
  -9  18   9      132.68      128.86     17.56 o
  -8  18   9      553.47      656.30     39.46 o
  -7  18   9      140.41      187.89     27.32 o
  -6  18   9       17.75        8.44     11.21 o
  -5  18   9      177.03      199.93     27.70 o
  -4  18   9       54.46       58.63      6.82 o
  -3  18   9       41.27       21.84      6.77 o
  -2  18   9       21.25       20.41     12.73 o
  -1  18   9       18.78       11.92      4.93 o
   0  18   9       65.95       54.75      6.43 o
   1  18   9       57.52       47.34     11.42 o
   2  18   9      111.37       80.98      9.84 o
   3  18   9       85.86       73.89      9.48 o
   4  18   9       44.75       34.99     16.66 o
   5  18   9        0.00       -7.46      7.46 o
   6  18   9       38.32      -17.82     17.82 o
   7  18   9      311.13      332.98     26.90 o
   8  18   9       51.96       23.63     14.83 o
 -12  19   9      158.29      190.51     35.38 o
 -11  19   9        4.68        5.69     15.52 o
 -10  19   9      131.84      146.58     46.72 o
  -9  19   9       16.88        5.29     11.31 o
  -8  19   9      650.00      703.28     45.43 o
  -7  19   9      159.10      169.65     16.65 o
  -6  19   9      692.81      645.58    218.86 o
  -5  19   9       66.19       83.32     12.66 o
  -4  19   9      518.58      572.51     16.04 o
  -3  19   9      430.74      369.15     14.78 o
  -2  19   9        8.23       12.83      8.40 o
  -1  19   9      112.56      107.19      7.90 o
   0  19   9      286.80      282.62     10.82 o
   1  19   9        6.28       -6.05      6.05 o
   2  19   9      429.89      424.90     17.63 o
   3  19   9       12.11       12.60      7.17 o
   4  19   9      411.96      368.47     24.00 o
   5  19   9      162.54      186.62     29.32 o
   6  19   9      334.52      321.44     34.89 o
   7  19   9       16.18       29.84     22.80 o
   8  19   9       18.75        9.55     42.48 o
 -11  20   9       45.98       43.67     20.00 o
 -10  20   9      174.44      214.30     28.51 o
  -9  20   9       47.70       54.41     20.52 o
  -8  20   9      244.88      304.94     28.55 o
  -7  20   9       16.39       28.01     12.09 o
  -6  20   9       15.30        1.76      6.68 o
  -5  20   9       36.16       58.92     14.07 o
  -4  20   9      341.72      347.79     14.22 o
  -3  20   9     1049.03     1018.00     24.80 o
  -2  20   9      153.58      160.69     10.69 o
  -1  20   9        5.29        4.45      4.81 o
   0  20   9        0.41        1.22      4.83 o
   1  20   9       45.59       23.62      7.21 o
   2  20   9      761.31      783.66     23.56 o
   3  20   9      133.72      147.42     12.41 o
   4  20   9       84.84       50.00     13.92 o
   5  20   9      423.97      520.09     96.73 o
   6  20   9       16.56      -11.79     11.79 o
   7  20   9      160.17      140.58     29.49 o
 -10  21   9      102.35       89.25     22.08 o
  -9  21   9       39.65       62.32     14.06 o
  -8  21   9      131.56      113.63     17.68 o
  -7  21   9      182.60      257.09     38.87 o
  -6  21   9      486.02      525.16     66.08 o
  -5  21   9        0.63       15.73     16.52 o
  -4  21   9       65.91       88.30      9.46 o
  -3  21   9      226.37      179.82     12.25 o
  -2  21   9      160.35      191.84     12.00 o
  -1  21   9       28.81       27.80      7.03 o
   0  21   9        4.14       11.16      6.49 o
   1  21   9        9.88       12.55      6.95 o
   2  21   9       89.29       66.08      9.91 o
   3  21   9      262.33      279.28     15.06 o
   4  21   9       18.77       12.82     31.13 o
   5  21   9       93.89       77.17     24.82 o
   6  21   9      894.30      940.83     54.58 o
  -9  22   9      424.07      484.60     25.95 o
  -8  22   9       87.81      134.09     24.84 o
  -7  22   9      495.61      442.72     67.32 o
  -6  22   9      417.63      453.58     42.14 o
  -5  22   9       81.15      108.64     13.78 o
  -4  22   9       34.19       32.92      7.48 o
  -3  22   9        0.03        0.71      5.40 o
  -2  22   9       81.83       83.39      9.01 o
  -1  22   9      113.78      119.27      9.84 o
   0  22   9        4.85       10.10      6.58 o
   1  22   9       45.79       62.59      9.31 o
   2  22   9       19.91       11.04      7.46 o
   3  22   9       82.98       74.09     15.46 o
   4  22   9        6.96        4.14     12.30 o
   5  22   9      171.05      177.14     46.97 o
  -8  23   9       14.24       37.32     15.32 o
  -7  23   9        7.87       13.39     13.68 o
  -6  23   9      228.27      217.97     24.10 o
  -5  23   9      485.04      507.77     25.39 o
  -4  23   9       50.85       53.14     10.67 o
  -3  23   9      165.80      171.10     17.25 o
  -2  23   9       57.43       45.69      8.04 o
  -1  23   9      201.94      213.76     12.70 o
   0  23   9       18.36       28.57      7.36 o
   1  23   9        4.68       11.22      7.60 o
   2  23   9       79.27       95.25     14.95 o
   3  23   9      369.52      428.29     44.99 o
   4  23   9        6.20       13.33     12.98 o
  -7  24   9       52.31       54.47     13.18 o
  -6  24   9      220.40      220.83     24.32 o
  -5  24   9        0.02       13.21     12.38 o
  -4  24   9      189.35      189.08     15.90 o
  -3  24   9        5.72        5.55      6.46 o
  -2  24   9        0.03       -4.13      8.44 o
  -1  24   9       27.29       36.40      9.96 o
   0  24   9       15.68       15.59     11.06 o
   1  24   9      192.29      214.06     14.45 o
   2  24   9      158.29      174.78     22.98 o
   3  24   9      175.30      149.84     42.19 o
  -5  25   9      111.77      127.91     35.63 o
  -4  25   9        6.44       -6.48      7.73 o
  -3  25   9       20.28       17.84      7.22 o
  -2  25   9        1.64        6.47     11.76 o
  -1  25   9      133.23      121.32     13.90 o
   0  25   9       56.49       60.06     10.76 o
 -16   0  10        0.26       -1.19      9.59 o
 -14   0  10       62.11       85.81     12.99 o
 -12   0  10     1369.34     1330.63     36.94 o
 -10   0  10       11.20       20.04      6.37 o
  -8   0  10        8.95       20.12      9.66 o
  -6   0  10      763.63      720.15     16.16 o
  -4   0  10     7063.60     7055.39     60.39 o
  -2   0  10     1231.07     1219.02     15.38 o
   0   0  10     1114.54     1055.63     14.27 o
   2   0  10        0.98       -3.07      3.07 o
   4   0  10        8.92       11.59      5.90 o
   6   0  10       54.36       33.75     10.16 o
   8   0  10       85.26       73.47     16.51 o
  10   0  10        1.13       20.19      6.34 o
 -17   1  10       19.02       26.88      9.79 o
 -16   1  10      193.09      204.46     13.59 o
 -15   1  10       13.49        0.00      6.42 o
 -14   1  10       15.62       12.71      6.79 o
 -13   1  10       20.66       13.43      6.33 o
 -12   1  10        1.90        6.62      5.63 o
 -11   1  10      207.36      201.06     13.35 o
 -10   1  10      132.75      131.87     11.50 o
  -9   1  10        5.14        0.30      6.54 o
  -8   1  10      371.94      283.09     41.79 o
  -7   1  10       20.93        0.93      6.70 o
  -6   1  10      342.75      352.89      7.87 o
  -5   1  10      442.17      481.84      9.45 o
  -4   1  10     2977.06     3018.40     22.21 o
  -3   1  10     5201.47     4997.03     32.30 o
  -2   1  10       10.86        0.63      1.87 o
  -1   1  10     1282.06     1318.02     11.20 o
   0   1  10        0.39        4.97      2.00 o
   1   1  10      826.98      829.37      9.85 o
   2   1  10      480.80      473.63      8.16 o
   3   1  10       65.49       58.39      4.10 o
   4   1  10      220.11      206.28      8.10 o
   5   1  10      320.31      303.48      9.86 o
   6   1  10      488.46      470.90     17.25 o
   7   1  10      394.79      434.18     23.55 o
   8   1  10      280.85      292.31     35.59 o
   9   1  10        9.61       17.98     28.54 o
  10   1  10       98.91       85.52     17.34 o
  11   1  10       23.91       -1.84     18.46 o
  12   1  10      567.17      662.86     30.70 o
 -17   2  10       68.36       71.32     10.62 o
 -16   2  10       14.90       20.48      8.44 o
 -15   2  10      353.05      366.45     15.61 o
 -14   2  10       14.64        8.27      6.47 o
 -13   2  10      299.36      275.28     17.40 o
 -12   2  10       24.26       17.77      6.18 o
 -11   2  10       24.93        9.10      5.66 o
 -10   2  10      454.28      407.81     13.95 o
  -9   2  10        1.66       -3.74      5.02 o
  -8   2  10     1227.13      683.89     31.24 o
  -7   2  10      270.13      252.87     10.76 o
  -6   2  10       21.45       11.56      3.10 o
  -5   2  10     1870.59     1768.31     19.78 o
  -4   2  10     1324.66     1342.96     12.45 o
  -3   2  10      209.29      259.74      5.56 o
  -2   2  10     1479.40     1354.46     12.17 o
  -1   2  10      452.62      451.61      6.60 o
   0   2  10      471.04      473.06      6.63 o
   1   2  10      212.51      249.41      6.01 o
   2   2  10       11.68        0.49      2.47 o
   3   2  10       49.42       50.53      4.01 o
   4   2  10     1032.69      967.31     15.53 o
   5   2  10     1874.01     1761.90     23.85 o
   6   2  10        4.88        5.15      5.08 o
   7   2  10       47.30       46.59      9.27 o
   8   2  10      620.24      695.76     29.23 o
   9   2  10      882.05      851.08     32.84 o
  10   2  10      145.93      116.03     50.18 o
  11   2  10       50.78       83.67     25.83 o
  12   2  10      263.11      316.24     24.87 o
 -17   3  10      123.35      128.58     25.07 o
 -16   3  10        0.25        3.51      9.00 o
 -15   3  10      111.79      101.32     10.46 o
 -14   3  10      295.26      296.31     14.25 o
 -13   3  10      124.75      112.33      9.97 o
 -12   3  10      152.39      149.12     12.23 o
 -11   3  10       99.99       71.39     10.54 o
 -10   3  10     1249.12     1241.78     24.57 o
  -9   3  10     1710.73     1606.43     31.24 o
  -8   3  10        3.96        4.04      6.41 o
  -7   3  10     1429.85     1356.49     25.12 o
  -6   3  10      316.15      277.54     10.62 o
  -5   3  10      568.99      613.80     11.12 o
  -4   3  10       73.18       58.20      3.09 o
  -3   3  10     1180.01     1074.23     11.22 o
  -2   3  10      220.71      199.92      5.00 o
  -1   3  10       88.85       89.70      3.75 o
   0   3  10       56.99       52.26      3.25 o
   1   3  10      273.30      258.52      5.71 o
   2   3  10      130.77      130.18      4.88 o
   3   3  10       17.03       16.73      4.48 o
   4   3  10      586.60      546.85     11.65 o
   5   3  10      177.48      169.32      8.37 o
   6   3  10      189.56      160.80     10.55 o
   7   3  10        0.72       -2.57      7.00 o
   8   3  10      128.14      125.68     18.26 o
   9   3  10      223.20      205.06     31.15 o
  10   3  10       55.01       50.16     12.33 o
  11   3  10        2.60       17.72     24.17 o
  12   3  10        0.24        2.36     27.68 o
 -16   4  10      166.66      190.71     14.17 o
 -15   4  10       10.79        9.96      8.19 o
 -14   4  10      206.29      205.50     12.95 o
 -13   4  10       78.67       86.38     10.32 o
 -12   4  10       19.73        3.25      7.26 o
 -11   4  10       15.53       15.29     11.16 o
 -10   4  10      989.90      875.51     20.44 o
  -9   4  10      502.32      439.16     33.38 o
  -8   4  10     1835.80     1363.30    179.91 o
  -7   4  10      179.39      138.75      9.53 o
  -6   4  10     1917.11     1862.63     24.99 o
  -5   4  10        0.02       -2.12      2.94 o
  -4   4  10       16.09        9.62      2.96 o
  -3   4  10      140.87      136.62      4.78 o
  -2   4  10      435.59      404.65      7.46 o
  -1   4  10       82.76       82.12      3.71 o
   0   4  10       28.25       35.56      2.81 o
   1   4  10       91.71       90.18      4.04 o
   2   4  10     2147.05     2006.86     20.16 o
   3   4  10      832.76      814.46     12.48 o
   4   4  10      222.34      211.78      8.26 o
   5   4  10       23.30       29.67      4.75 o
   6   4  10      154.41      178.83     11.28 o
   7   4  10        1.45       -0.95      8.88 o
   8   4  10      328.17      413.25     23.34 o
   9   4  10      144.60      127.35     16.11 o
  10   4  10       21.32        5.65     29.87 o
  11   4  10      354.10      171.31    118.38 o
  12   4  10      186.21      240.09     30.32 o
 -16   5  10       83.54       80.76     11.42 o
 -15   5  10      300.91      300.14     16.35 o
 -14   5  10      231.08      246.07     16.39 o
 -13   5  10       43.30       39.63      8.59 o
 -12   5  10       23.56       36.82      8.82 o
 -11   5  10       50.78       20.15      9.38 o
 -10   5  10      323.68      329.26     16.07 o
  -9   5  10      876.05      769.04     25.04 o
  -8   5  10      430.79      391.34     22.62 o
  -7   5  10     1338.59     1423.37     24.45 o
  -6   5  10      944.71      990.76     17.43 o
  -5   5  10     1837.28     1770.94     22.15 o
  -4   5  10      640.82      586.16     10.76 o
  -3   5  10      264.41      282.76      7.08 o
  -2   5  10       62.44       55.37      3.38 o
  -1   5  10     2158.71     2225.50     19.23 o
   0   5  10      112.81      105.69      4.41 o
   1   5  10      712.37      660.48      9.43 o
   2   5  10     1203.31     1081.51     13.69 o
   3   5  10      629.54      602.15     10.76 o
   4   5  10      164.80      141.31      7.27 o
   5   5  10      749.98      781.28     14.51 o
   6   5  10        7.50       -7.20      7.51 o
   7   5  10        2.23        1.17      7.47 o
   8   5  10      112.55       84.54     14.18 o
   9   5  10      196.12      210.98     49.66 o
  10   5  10      113.61      106.90     15.75 o
  11   5  10        4.76       -6.49     43.57 o
  12   5  10      418.57      438.26     35.37 o
 -16   6  10       37.59       51.34     10.36 o
 -15   6  10        1.95       -3.26      9.71 o
 -14   6  10       57.22       43.34     11.74 o
 -13   6  10        9.96       15.08      6.89 o
 -12   6  10      106.50       99.69     12.27 o
 -11   6  10       20.74       13.09     12.43 o
 -10   6  10      124.71      135.84     17.24 o
  -9   6  10      339.53      353.89     15.07 o
  -8   6  10      626.39      617.56     26.72 o
  -7   6  10      657.71      612.41     14.12 o
  -6   6  10      650.56      599.57     13.33 o
  -5   6  10       36.48       57.98      5.29 o
  -4   6  10     2809.65     2679.35     35.48 o
  -3   6  10      995.12     1041.86     12.54 o
  -2   6  10     3219.06     3133.71     28.97 o
  -1   6  10      806.41      841.34     10.79 o
   0   6  10        5.87       10.93      2.99 o
   1   6  10      411.56      382.69      8.06 o
   2   6  10      598.24      510.93      9.12 o
   3   6  10      417.70      402.46      8.09 o
   4   6  10       36.11       45.64      5.00 o
   5   6  10      399.55      402.57     10.74 o
   6   6  10      195.31      247.14     12.06 o
   7   6  10        6.04        3.02      8.00 o
   8   6  10        2.57       -6.23     20.92 o
   9   6  10       62.62       83.53     42.34 o
  10   6  10        0.33       10.33      9.93 o
  11   6  10     1039.49     1067.37     39.85 o
  12   6  10       29.53       28.42     16.97 o
 -16   7  10      117.86      117.89     13.50 o
 -15   7  10      257.49      280.86     22.41 o
 -14   7  10       10.40       19.20      9.16 o
 -13   7  10       17.77       -0.72      6.93 o
 -12   7  10      155.54      151.68     16.25 o
 -11   7  10       67.66       82.68     17.71 o
 -10   7  10       24.94       17.55     12.63 o
  -9   7  10      208.31      223.48     14.37 o
  -8   7  10     2213.01     1922.69     76.71 o
  -7   7  10      659.11      679.11     15.44 o
  -6   7  10      224.61      281.42      9.98 o
  -5   7  10     4897.71     4722.18     44.53 o
  -4   7  10      444.44      454.04      8.41 o
  -3   7  10       75.83       74.89      4.36 o
  -2   7  10       47.98       46.79      4.25 o
  -1   7  10      109.72       84.30      5.14 o
   0   7  10       45.54       36.54      3.93 o
   1   7  10        9.76       17.60      2.85 o
   2   7  10      286.30      306.51      7.32 o
   3   7  10       40.47       41.77      3.90 o
   4   7  10       40.77       38.25      5.11 o
   5   7  10      318.89      348.24     10.76 o
   6   7  10     1052.61     1020.61     23.10 o
   7   7  10       19.23       12.38     12.96 o
   8   7  10       59.05       46.82     11.89 o
   9   7  10      144.45      103.45     15.69 o
  10   7  10      170.08      190.53     19.76 o
  11   7  10      114.78       76.88     35.19 o
  12   7  10       51.29       99.87     20.53 o
 -16   8  10        4.08       -1.16     11.38 o
 -15   8  10       68.32       61.37     13.81 o
 -14   8  10       43.30       55.61     12.39 o
 -13   8  10      626.41      619.06     27.88 o
 -12   8  10       64.46       59.79     12.53 o
 -11   8  10        0.05        3.96     12.64 o
 -10   8  10       74.61       81.61     11.64 o
  -9   8  10        5.71        9.88      6.29 o
  -8   8  10      249.62      257.94     15.50 o
  -7   8  10       96.24       93.24      7.25 o
  -6   8  10      566.89      494.20     11.41 o
  -5   8  10     1061.13     1025.72     15.21 o
  -4   8  10      494.68      532.98      9.78 o
  -3   8  10      353.43      358.66      7.48 o
  -2   8  10      354.89      347.36      8.08 o
  -1   8  10       12.30       18.43      3.93 o
   0   8  10      118.20      135.80      6.84 o
   1   8  10       95.93       97.60      5.61 o
   2   8  10      433.67      498.09     10.27 o
   3   8  10     1597.00     1462.03     18.50 o
   4   8  10       25.61       25.51      4.77 o
   5   8  10        0.04        3.51      4.39 o
   6   8  10       24.56       34.52      7.58 o
   7   8  10        0.04       12.91      8.24 o
   8   8  10      147.76      138.93     17.15 o
   9   8  10      324.77      364.13     24.13 o
  10   8  10      157.84       98.62     40.50 o
  11   8  10      237.73      198.15     35.04 o
 -16   9  10      239.37      229.72     22.04 o
 -15   9  10        0.60        3.36     15.21 o
 -14   9  10       88.14       91.87     14.57 o
 -13   9  10      779.91      807.42     32.05 o
 -12   9  10        7.90       12.25      8.86 o
 -11   9  10        7.41       23.72     10.10 o
 -10   9  10      111.06      113.34     14.36 o
  -9   9  10      269.66      278.43     16.27 o
  -8   9  10        4.29        2.03      6.55 o
  -7   9  10       35.91       22.66      4.49 o
  -6   9  10      259.63      254.08     10.19 o
  -5   9  10     1067.14     1033.56     15.61 o
  -4   9  10      979.48      945.22     13.43 o
  -3   9  10      497.97      499.18      8.73 o
  -2   9  10       63.46       30.02      3.97 o
  -1   9  10     2036.52     1843.39     22.41 o
   0   9  10        2.01        3.03      3.31 o
   1   9  10     3699.30     3473.20     35.51 o
   2   9  10      169.82      195.38      7.50 o
   3   9  10       27.56       14.23      3.74 o
   4   9  10       40.77       40.49      5.28 o
   5   9  10      133.10      146.51      8.92 o
   6   9  10      287.21      291.47     14.63 o
   7   9  10      438.47      512.24     25.92 o
   8   9  10        2.37        8.71      9.70 o
   9   9  10      153.88      233.64     31.00 o
  10   9  10       94.87       45.86     24.69 o
  11   9  10       10.32        7.30     11.28 o
 -15  10  10        0.03       -1.27      9.81 o
 -14  10  10       12.82       26.21     13.05 o
 -13  10  10       76.77       68.92     13.64 o
 -12  10  10      464.10      454.79     24.98 o
 -11  10  10       70.55       59.24     17.04 o
 -10  10  10       15.36       44.94     17.90 o
  -9  10  10      198.20      182.66     14.81 o
  -8  10  10        1.46        0.72      6.64 o
  -7  10  10      577.08      538.81     13.92 o
  -6  10  10      476.34      431.67     13.01 o
  -5  10  10      348.63      344.36     10.28 o
  -4  10  10     1239.88     1202.03     16.13 o
  -3  10  10      162.61      165.27     13.05 o
  -2  10  10     1008.53     1078.39     15.45 o
  -1  10  10      766.92      718.06     12.98 o
   0  10  10      427.64      379.74     11.15 o
   1  10  10        2.87        2.63      5.44 o
   2  10  10      153.05      166.07     13.89 o
   3  10  10      103.25      108.03      7.53 o
   4  10  10      179.62      164.49      9.25 o
   5  10  10       21.75       37.72      5.73 o
   6  10  10       79.43       85.18     11.48 o
   7  10  10        0.15        6.54     11.20 o
   8  10  10      615.53      663.02     30.77 o
   9  10  10      155.76      164.46     19.00 o
  10  10  10      255.81      345.15     35.99 o
  11  10  10      266.12      331.17     43.37 o
 -15  11  10       73.15      100.38     16.24 o
 -14  11  10      169.22      201.60     24.93 o
 -13  11  10      303.39      341.90     25.75 o
 -12  11  10        4.05        4.08      8.30 o
 -11  11  10       98.50      120.16     29.23 o
 -10  11  10       24.79       17.74     10.63 o
  -9  11  10      115.87      125.40     22.04 o
  -8  11  10       26.80       22.14      8.65 o
  -7  11  10      118.58      121.65      9.34 o
  -6  11  10       16.03       25.18      5.73 o
  -5  11  10      175.98      187.25      9.14 o
  -4  11  10      177.49      163.48      7.32 o
  -3  11  10      242.38      200.93      7.11 o
  -2  11  10     1316.32     1139.25     16.76 o
  -1  11  10      495.70      450.52     10.94 o
   0  11  10      126.69       86.73      8.97 o
   1  11  10      792.30      738.94     15.28 o
   2  11  10      249.11      236.38     10.86 o
   3  11  10      618.02      643.93     15.67 o
   4  11  10      126.24      121.81      8.98 o
   5  11  10       37.96       32.40      6.93 o
   6  11  10      237.53      257.70     20.61 o
   7  11  10       37.73       26.98     10.57 o
   8  11  10       30.66        6.88     10.42 o
   9  11  10      388.93      412.41     26.98 o
  10  11  10        0.01        0.74     15.59 o
  11  11  10       61.06      122.37     26.47 o
 -15  12  10        4.16        7.82     12.11 o
 -14  12  10      171.52      146.60     19.18 o
 -13  12  10       18.22       13.77     11.37 o
 -12  12  10      256.91      241.67     30.25 o
 -11  12  10        4.72       17.02      9.83 o
 -10  12  10      303.36      352.88     23.88 o
  -9  12  10       41.93       19.43     10.17 o
  -8  12  10      279.77      278.00     14.33 o
  -7  12  10       13.10        4.86      5.35 o
  -6  12  10        4.07        1.81      5.10 o
  -5  12  10       63.50       92.68      7.27 o
  -4  12  10       45.11       33.13      5.08 o
  -3  12  10      279.36      306.63     10.29 o
  -2  12  10      508.45      485.29     19.32 o
  -1  12  10      176.83      180.50      8.33 o
   0  12  10     1877.45     1867.87     28.28 o
   1  12  10      341.75      382.73     14.25 o
   2  12  10      287.09      309.38     11.76 o
   3  12  10      374.77      382.61     16.43 o
   4  12  10       82.35       71.99      9.10 o
   5  12  10      131.72      121.10     13.38 o
   6  12  10       54.97       34.02     11.66 o
   7  12  10      219.34      253.01     23.42 o
   8  12  10       27.09        0.00     12.22 o
   9  12  10      313.48      361.39     35.13 o
  10  12  10      220.79      273.35     37.97 o
 -14  13  10      164.29      171.92     20.45 o
 -13  13  10       68.70       12.85     29.64 o
 -12  13  10      124.98      113.49     16.67 o
 -11  13  10       11.90       23.00     10.50 o
 -10  13  10       48.12       50.75     26.28 o
  -9  13  10       41.78       32.52     10.76 o
  -8  13  10      416.25      404.69     16.18 o
  -7  13  10      106.40      105.82      9.25 o
  -6  13  10        5.97        5.85      5.21 o
  -5  13  10       10.00        9.24      4.96 o
  -4  13  10      268.41      248.00     12.01 o
  -3  13  10       18.58       12.91      4.10 o
  -2  13  10       21.75       36.86      5.01 o
  -1  13  10       97.96       87.89      7.19 o
   0  13  10       98.85      122.11      8.67 o
   1  13  10       55.26       51.84      6.54 o
   2  13  10     1344.22     1300.68     24.28 o
   3  13  10       70.59       53.57      6.59 o
   4  13  10      940.58      975.23     24.91 o
   5  13  10      179.35      183.45     21.44 o
   6  13  10       59.07       38.13     24.33 o
   7  13  10       75.51      110.45     16.80 o
   8  13  10       22.40       16.72     15.40 o
   9  13  10      254.16      278.24     35.73 o
 -14  14  10        2.90      -10.73     19.20 o
 -13  14  10        9.44      -11.87     21.31 o
 -12  14  10      615.58      638.33     31.04 o
 -11  14  10      155.27      175.56     29.37 o
 -10  14  10      232.67      237.44     22.37 o
  -9  14  10      783.96      748.20     30.98 o
  -8  14  10      129.14      103.22     14.50 o
  -7  14  10      129.25      115.85     15.10 o
  -6  14  10      331.25      399.78     21.68 o
  -5  14  10      568.81      592.68     29.15 o
  -4  14  10       71.55       74.28      6.37 o
  -3  14  10       23.03       33.11      9.95 o
  -2  14  10      254.32      244.43      9.37 o
  -1  14  10      188.75      179.06     10.15 o
   0  14  10      458.18      401.45     12.45 o
   1  14  10      339.78      289.11     11.38 o
   2  14  10      286.15      260.68     13.38 o
   3  14  10      134.01      135.18     10.00 o
   4  14  10        2.39        4.14      9.72 o
   5  14  10      121.15      131.01     17.20 o
   6  14  10       57.91       48.74     13.93 o
   7  14  10       15.52       13.86     12.04 o
   8  14  10      164.57      148.29     27.62 o
   9  14  10        0.27       -1.74     14.50 o
 -14  15  10        7.24        5.41     17.69 o
 -13  15  10        0.46       -4.56     11.32 o
 -12  15  10       37.13       47.13     15.23 o
 -11  15  10       64.08      102.17     17.26 o
 -10  15  10        5.92        3.07     11.84 o
  -9  15  10        3.32       -8.93     12.47 o
  -8  15  10        6.80        4.70     11.47 o
  -7  15  10      227.34      271.68     23.18 o
  -6  15  10        0.70        4.75      7.57 o
  -5  15  10       12.70        8.49      5.13 o
  -4  15  10      349.45      353.79     17.68 o
  -3  15  10       41.24       56.43      6.42 o
  -2  15  10      400.11      399.20     13.28 o
  -1  15  10      859.32      814.49     17.63 o
   0  15  10      216.98      236.98     11.30 o
   1  15  10      571.08      590.08     17.34 o
   2  15  10        9.10       12.41      6.79 o
   3  15  10      340.55      354.40     13.70 o
   4  15  10      298.46      189.13    119.81 o
   5  15  10      141.23      126.37     17.45 o
   6  15  10      131.34      142.98     18.64 o
   7  15  10        5.64       -9.09      9.09 o
   8  15  10       36.76       32.61     20.86 o
   9  15  10       32.00        7.91     17.75 o
 -13  16  10        2.45       -4.61     11.99 o
 -12  16  10      440.23      433.17     27.93 o
 -11  16  10       45.84       64.45     16.81 o
 -10  16  10       47.39       64.28     14.33 o
  -9  16  10      193.25      213.93     20.76 o
  -8  16  10      141.17      188.23     32.31 o
  -7  16  10       75.62       61.87     10.46 o
  -6  16  10       52.40       66.60     23.78 o
  -5  16  10       24.59       28.48      8.43 o
  -4  16  10       22.85       31.87      5.45 o
  -3  16  10       16.20       27.03      7.17 o
  -2  16  10      108.90       98.59      8.56 o
  -1  16  10        0.81        0.94      4.35 o
   0  16  10       21.20       16.06      5.11 o
   1  16  10      938.29      883.74     28.87 o
   2  16  10       39.54       27.46      7.89 o
   3  16  10     1265.01     1251.37     28.78 o
   4  16  10       17.80        9.99     10.00 o
   5  16  10      697.84      744.31     32.74 o
   6  16  10       17.28       46.77     21.47 o
   7  16  10      297.39      279.16     48.35 o
   8  16  10      320.07      296.68     26.11 o
   9  16  10       28.33       23.30     13.85 o
 -13  17  10      218.35      233.69     52.25 o
 -12  17  10        0.53        6.44     15.02 o
 -11  17  10       26.49       70.16     14.36 o
 -10  17  10      191.66      207.08     27.73 o
  -9  17  10       17.09       11.98     33.25 o
  -8  17  10        0.81       31.79     19.60 o
  -7  17  10       20.61       52.67     24.39 o
  -6  17  10       15.50       22.56      8.90 o
  -5  17  10       16.22       25.97     15.77 o
  -4  17  10      145.82      154.89     14.13 o
  -3  17  10        1.62       -0.70      5.13 o
  -2  17  10       10.66       10.21      5.27 o
  -1  17  10      185.61      191.38     10.02 o
   0  17  10      125.62       99.40      9.78 o
   1  17  10        2.69       -4.90      6.13 o
   2  17  10       29.52       26.74      7.82 o
   3  17  10       60.13       69.30      9.34 o
   4  17  10       28.44       33.09     14.93 o
   5  17  10      942.74     1044.46     58.05 o
   6  17  10       47.24       57.77     22.84 o
   7  17  10      405.06      493.88     43.07 o
   8  17  10      261.43      298.94     25.20 o
 -12  18  10        3.62       -9.45     14.48 o
 -11  18  10      381.37      375.24     35.19 o
 -10  18  10       42.04       61.00     39.77 o
  -9  18  10        0.08        7.18     29.33 o
  -8  18  10        4.20        7.72     13.01 o
  -7  18  10      485.74      505.18     90.76 o
  -6  18  10       28.33       46.21     10.05 o
  -5  18  10       86.30      158.03     48.23 o
  -4  18  10      183.47      196.43     11.77 o
  -3  18  10      304.42      288.59     16.34 o
  -2  18  10       55.58       60.85      8.12 o
  -1  18  10      219.19      202.39     13.57 o
   0  18  10      125.37      132.35      9.07 o
   1  18  10       27.21       19.29      7.82 o
   2  18  10       41.79       43.32      8.89 o
   3  18  10       85.61       91.50     10.21 o
   4  18  10      121.37      132.47     17.61 o
   5  18  10       86.50      132.90     20.26 o
   6  18  10        3.45      -18.35     18.35 o
   7  18  10        2.19       12.29     20.73 o
 -11  19  10       55.30       35.36     24.15 o
 -10  19  10       39.87       41.51     18.37 o
  -9  19  10      216.61      304.07     46.47 o
  -8  19  10       61.65       44.14     16.65 o
  -7  19  10      226.09      222.86     46.69 o
  -6  19  10        0.00       -1.94     11.52 o
  -5  19  10      131.58      162.73     18.61 o
  -4  19  10      101.82      101.18     13.83 o
  -3  19  10        1.96       -5.41      5.41 o
  -2  19  10      147.45      147.25     11.25 o
  -1  19  10       49.14       55.24      7.51 o
   0  19  10        0.31        3.79      5.17 o
   1  19  10      230.65      207.26     13.57 o
   2  19  10      171.37      112.62     13.22 o
   3  19  10       49.25       46.19     13.76 o
   4  19  10        2.89       12.67     12.10 o
   5  19  10       68.10       76.61     12.93 o
   6  19  10        7.87       28.51     14.14 o
   7  19  10      377.51      355.09     38.61 o
 -10  20  10       74.16       64.10     18.97 o
  -9  20  10      238.31      295.94     62.03 o
  -8  20  10        9.29        8.98     10.89 o
  -7  20  10      103.89      120.48     17.10 o
  -6  20  10        7.38       19.76     11.94 o
  -5  20  10       52.12       66.87      9.99 o
  -4  20  10      146.90      154.95     13.82 o
  -3  20  10      302.49      292.12     18.77 o
  -2  20  10      197.30      208.65     11.74 o
  -1  20  10      176.32      161.53     20.17 o
   0  20  10        2.58        0.52      6.05 o
   1  20  10       33.56       38.82      8.67 o
   2  20  10      164.12      146.43     46.05 o
   3  20  10      308.50      327.51     29.67 o
   4  20  10        0.59        6.42     17.41 o
   5  20  10        5.28      -16.97     28.41 o
   6  20  10        7.20       20.98     23.50 o
 -10  21  10       37.88      115.30     32.43 o
  -9  21  10        8.13        6.85     21.26 o
  -8  21  10        0.68       11.99     13.41 o
  -7  21  10      649.54      335.65    202.36 o
  -6  21  10        4.73       47.40     39.72 o
  -5  21  10        0.70       25.56     13.46 o
  -4  21  10      308.54      327.50     22.12 o
  -3  21  10       74.49       64.75     10.91 o
  -2  21  10      188.61      219.53     12.27 o
  -1  21  10      222.45      189.41     20.48 o
   0  21  10      122.60      146.14     12.25 o
   1  21  10       91.04       71.62     12.55 o
   2  21  10      199.37      194.03     14.04 o
   3  21  10      508.71      509.53     27.12 o
   4  21  10      405.76      413.83     25.21 o
   5  21  10      186.34      191.29     36.37 o
  -8  22  10       21.03       57.31     39.28 o
  -7  22  10       99.03      122.74     23.06 o
  -6  22  10       51.96       64.63     11.93 o
  -5  22  10      108.41      134.87     39.60 o
  -4  22  10       10.49        3.35      9.10 o
  -3  22  10       69.31       80.46     10.00 o
  -2  22  10      191.02      186.40     13.61 o
  -1  22  10      123.01       98.01      9.85 o
   0  22  10      183.14      213.90     13.68 o
   1  22  10        3.91       -1.38      7.21 o
   2  22  10        1.33        9.05     16.47 o
   3  22  10       10.34       16.99     12.58 o
   4  22  10        0.02       -9.61     15.80 o
  -7  23  10        1.00       28.44     13.75 o
  -6  23  10       94.31      132.05     15.33 o
  -5  23  10        1.25       13.50     13.54 o
  -4  23  10       83.50       57.83     11.12 o
  -3  23  10      119.40      105.38     10.33 o
  -2  23  10       40.75       42.13      8.03 o
  -1  23  10       11.41        7.80      8.47 o
   0  23  10       41.05       65.37     12.46 o
   1  23  10       45.65       41.21      8.80 o
   2  23  10       63.79       58.28     10.00 o
  -5  24  10       44.11       66.65     13.95 o
  -4  24  10      315.08      285.93     20.68 o
  -3  24  10      307.04      326.51     14.76 o
  -2  24  10      559.20      579.64     19.30 o
  -1  24  10       84.43       48.10     17.96 o
   0  24  10      133.77      128.28     16.13 o
 -15   0  11       78.35       90.74     15.09 o
 -13   0  11       71.41       77.10     13.28 o
 -11   0  11      338.37      377.40     48.08 o
  -9   0  11      682.14      384.55     28.93 o
  -7   0  11      322.00      303.03     27.11 o
  -5   0  11      421.95      409.35     17.14 o
  -3   0  11     2110.76     2071.97     24.42 o
  -1   0  11      502.88      518.85     16.75 o
   1   0  11      102.17       79.28      8.00 o
   3   0  11        0.59        4.30      5.10 o
   5   0  11      551.93      514.94     18.21 o
   7   0  11      109.57      132.70     23.31 o
   9   0  11      743.99      811.68     48.37 o
 -16   1  11        9.34        7.94      7.42 o
 -15   1  11        0.04       -3.11      6.84 o
 -14   1  11       86.38       86.35      9.78 o
 -13   1  11      135.07      149.44     11.24 o
 -12   1  11      110.72      101.61     11.78 o
 -11   1  11       14.41       51.02     16.34 o
 -10   1  11      110.32      154.49     22.56 o
  -9   1  11        2.62       -2.68      5.34 o
  -8   1  11       95.71       81.71      8.96 o
  -7   1  11     1115.02     1082.48     20.57 o
  -6   1  11       90.80       93.07      5.56 o
  -5   1  11     2531.19     2463.09     24.88 o
  -4   1  11       49.17       42.95      2.90 o
  -3   1  11      186.66      161.08      5.31 o
  -2   1  11      768.35      758.37     11.39 o
  -1   1  11      576.76      553.76     10.96 o
   0   1  11      347.79      306.42      7.50 o
   1   1  11      354.30      354.05      7.41 o
   2   1  11      588.88      524.19      9.90 o
   3   1  11       67.90       67.56      8.94 o
   4   1  11      139.22      148.46      8.11 o
   5   1  11       43.36       60.32      6.03 o
   6   1  11       60.59       47.62      7.23 o
   7   1  11      107.56      133.59     27.42 o
   8   1  11        7.22       -0.77      9.58 o
   9   1  11        7.92       -7.13      9.10 o
  10   1  11        1.08        3.59     20.59 o
 -16   2  11        7.10        6.15      7.00 o
 -15   2  11       85.55       84.22     10.32 o
 -14   2  11       27.96       21.68      7.48 o
 -13   2  11      228.59      217.36     18.79 o
 -12   2  11      140.78      130.65     11.07 o
 -11   2  11      256.11      278.93     14.89 o
 -10   2  11        0.60       17.37      6.80 o
  -9   2  11      335.74      174.04     95.74 o
  -8   2  11        4.00       16.12      7.84 o
  -7   2  11       15.73       -0.57      4.98 o
  -6   2  11      149.49      154.35      7.59 o
  -5   2  11     1440.52     1440.66     19.47 o
  -4   2  11       78.73       79.45      4.14 o
  -3   2  11     4550.75     4422.94     33.40 o
  -2   2  11      916.14      860.22     11.06 o
  -1   2  11      667.10      730.16     18.04 o
   0   2  11        0.69       -2.41      2.70 o
   1   2  11       58.96       52.02      3.78 o
   2   2  11       28.17       29.51      3.43 o
   3   2  11      332.59      341.32      8.11 o
   4   2  11      576.79      595.11     13.44 o
   5   2  11       36.02       29.58      5.19 o
   6   2  11        2.95        2.71      5.28 o
   7   2  11       81.28      115.07     20.35 o
   8   2  11      147.85      178.54     18.59 o
   9   2  11      924.05      993.97     37.34 o
  10   2  11        7.70       36.31     29.79 o
 -16   3  11        0.50        8.23      8.25 o
 -15   3  11      533.36      539.08     18.78 o
 -14   3  11      250.07      243.96     14.42 o
 -13   3  11        0.64        2.40      6.05 o
 -12   3  11        1.22        6.25      5.49 o
 -11   3  11        4.40       -3.02     11.71 o
 -10   3  11      882.56      828.09     26.19 o
  -9   3  11        0.30        5.41      6.56 o
  -8   3  11     3140.68     3006.49     53.26 o
  -7   3  11      799.50      714.03     18.60 o
  -6   3  11      205.75      214.32      8.21 o
  -5   3  11      631.73      595.50     12.89 o
  -4   3  11      696.65      672.90     10.04 o
  -3   3  11       47.59       34.41      3.84 o
  -2   3  11      931.62      890.32     11.41 o
  -1   3  11     1568.12     1541.61     17.98 o
   0   3  11      804.97      735.21     12.21 o
   1   3  11      246.28      229.51      7.56 o
   2   3  11      373.75      346.69      7.70 o
   3   3  11       17.18       28.56      4.14 o
   4   3  11      495.38      490.03     12.43 o
   5   3  11      641.99      658.02     15.30 o
   6   3  11       47.89       68.17      9.31 o
   7   3  11        9.36       33.37     10.56 o
   8   3  11        4.86        2.73      8.81 o
   9   3  11      116.74      116.63     16.00 o
  10   3  11       48.73       32.82     13.02 o
 -16   4  11        1.65       -6.25      7.62 o
 -15   4  11        0.09       -1.90      7.04 o
 -14   4  11       12.11        5.64      6.65 o
 -13   4  11       91.52       91.97      9.47 o
 -12   4  11      326.24      351.51     20.55 o
 -11   4  11      135.40      193.49     30.25 o
 -10   4  11       43.33       53.47     14.49 o
  -9   4  11      116.24      118.11     21.69 o
  -8   4  11        1.90        5.36      7.26 o
  -7   4  11      344.92      351.56     13.63 o
  -6   4  11      505.62      482.55     11.25 o
  -5   4  11       13.37        7.55      4.15 o
  -4   4  11        5.11        7.72      3.18 o
  -3   4  11     1627.17     1545.72     18.07 o
  -2   4  11      316.36      309.89      7.41 o
  -1   4  11      408.38      426.22      9.45 o
   0   4  11       31.29       37.91      4.43 o
   1   4  11      190.93      192.55      6.94 o
   2   4  11      104.68       92.81      4.57 o
   3   4  11      138.39      118.05      5.71 o
   4   4  11      120.80      118.40      7.06 o
   5   4  11      131.30      131.11      8.55 o
   6   4  11       63.38       40.08      8.00 o
   7   4  11        5.20        9.77      8.95 o
   8   4  11      148.78      147.15     18.83 o
   9   4  11       41.54       62.84     14.11 o
  10   4  11      261.44      339.35     24.38 o
  11   4  11       16.29       14.27     17.02 o
 -16   5  11       20.51        8.67      9.27 o
 -15   5  11      171.62      200.88     15.27 o
 -14   5  11       40.58       55.04      8.63 o
 -13   5  11       14.57        0.20      7.53 o
 -12   5  11       97.37       72.14     22.01 o
 -11   5  11      323.44      366.34     28.86 o
 -10   5  11      519.50      500.74     26.68 o
  -9   5  11        2.21       -6.78      6.78 o
  -8   5  11      261.45      322.07     15.28 o
  -7   5  11        7.17        0.92      4.85 o
  -6   5  11      714.47      656.64     13.85 o
  -5   5  11      326.60      346.14      9.68 o
  -4   5  11     1593.82     1612.80     21.12 o
  -3   5  11     1356.57     1324.91     15.51 o
  -2   5  11       30.57       17.73      3.29 o
  -1   5  11        2.02        0.08      3.41 o
   0   5  11        5.25        5.79      3.49 o
   1   5  11      771.11      733.26     13.06 o
   2   5  11      201.47      223.56      6.85 o
   3   5  11       54.67       63.08      7.27 o
   4   5  11       67.39       64.71      6.89 o
   5   5  11       13.91       11.46      5.18 o
   6   5  11      263.65      302.45     24.93 o
   7   5  11       79.94       86.11     13.93 o
   8   5  11      228.14      295.54     49.46 o
   9   5  11       28.48       51.12     14.23 o
  10   5  11      176.61      180.95     20.33 o
  11   5  11        2.02      -10.28     14.99 o
 -16   6  11      106.32      114.48     13.49 o
 -15   6  11      636.32      717.50     24.95 o
 -14   6  11      120.59      142.46     14.56 o
 -13   6  11        9.42       13.91      7.75 o
 -12   6  11      244.82      258.20     23.37 o
 -11   6  11       25.05       18.40     24.42 o
 -10   6  11       13.83       32.45      8.80 o
  -9   6  11      506.22      483.09     23.26 o
  -8   6  11       80.72       82.19      9.99 o
  -7   6  11      291.52      271.05     10.77 o
  -6   6  11      550.57      554.94     12.84 o
  -5   6  11     1020.38      968.43     16.92 o
  -4   6  11      106.88      113.70      5.64 o
  -3   6  11       50.82       29.39      3.57 o
  -2   6  11      684.97      654.73     11.70 o
  -1   6  11      213.86      223.88      9.17 o
   0   6  11      129.77      101.10      7.10 o
   1   6  11      218.09      176.69      7.13 o
   2   6  11       68.72       53.76      5.47 o
   3   6  11      227.17      257.09      7.99 o
   4   6  11        1.68        2.21      3.91 o
   5   6  11        8.11       -1.47      4.59 o
   6   6  11      142.24      136.83     13.67 o
   7   6  11        3.37       -2.81     28.83 o
   8   6  11      704.27      716.52     79.43 o
   9   6  11       21.26       11.15     23.45 o
  10   6  11      399.90      387.56     26.68 o
  11   6  11      427.87      407.62     40.10 o
 -16   7  11      403.21      433.03     20.87 o
 -15   7  11      530.50      607.29     29.04 o
 -14   7  11       33.66       40.48     20.60 o
 -13   7  11       81.20       60.19     15.03 o
 -12   7  11      278.12      315.20     21.02 o
 -11   7  11      597.00      590.64    324.51 o
 -10   7  11       36.67       14.34     11.89 o
  -9   7  11       19.19        4.13      7.16 o
  -8   7  11      810.17      717.31     23.93 o
  -7   7  11        6.09        7.45      7.83 o
  -6   7  11      244.56      263.25     11.18 o
  -5   7  11      323.39      293.29      8.92 o
  -4   7  11      252.59      241.81      7.00 o
  -3   7  11     1854.62     1841.04     20.85 o
  -2   7  11      634.55      613.44     13.47 o
  -1   7  11       70.29       50.78      5.69 o
   0   7  11       19.77       21.34      4.88 o
   1   7  11       27.87       18.61      4.23 o
   2   7  11     1097.30     1029.11     16.68 o
   3   7  11      269.60      286.50      8.83 o
   4   7  11       39.68       40.55     10.55 o
   5   7  11       17.09       17.15      6.88 o
   6   7  11       20.91       25.15     10.62 o
   7   7  11       36.39       18.52     10.31 o
   8   7  11       24.85       37.07     10.93 o
   9   7  11       10.37       12.41     34.98 o
  10   7  11       36.80       30.74     13.14 o
  11   7  11      117.96       94.63     26.02 o
 -15   8  11       51.02       15.18     14.49 o
 -14   8  11        2.86       -9.06      9.06 o
 -13   8  11        6.60       11.49     12.35 o
 -12   8  11       82.95       74.04     25.19 o
 -11   8  11        0.24       20.22      9.42 o
 -10   8  11      552.70      562.85     25.71 o
  -9   8  11        1.30       -1.17      7.12 o
  -8   8  11     2424.71     2421.25     47.47 o
  -7   8  11       93.79       75.11      9.12 o
  -6   8  11      997.23      991.26     16.26 o
  -5   8  11      601.76      570.68     11.39 o
  -4   8  11       19.05       13.14      3.62 o
  -3   8  11       48.86       36.39      4.33 o
  -2   8  11      297.49      288.71      9.24 o
  -1   8  11        3.33        4.04      4.25 o
   0   8  11     1400.51     1413.07     26.76 o
   1   8  11      157.98      149.85      8.19 o
   2   8  11      417.17      395.16     11.87 o
   3   8  11      631.84      630.49     12.43 o
   4   8  11       19.21       18.68      5.74 o
   5   8  11       47.98       52.30      8.27 o
   6   8  11      290.68      285.70     20.07 o
   7   8  11      186.05      191.10     29.34 o
   8   8  11      145.95      157.22     46.81 o
   9   8  11        0.01       14.22     22.35 o
  10   8  11       78.56       80.84     22.99 o
 -15   9  11        2.05        3.34     11.02 o
 -14   9  11        0.72       -3.33     25.44 o
 -13   9  11       10.41       -0.44      9.73 o
 -12   9  11       23.56       55.42     11.72 o
 -11   9  11      502.11      548.64     26.68 o
 -10   9  11       95.41      107.75     15.23 o
  -9   9  11      217.60      224.76     19.08 o
  -8   9  11      144.11      129.15     11.51 o
  -7   9  11      851.84      844.57     17.68 o
  -6   9  11       94.36       96.05      6.39 o
  -5   9  11       19.93       22.76      5.09 o
  -4   9  11       11.86       13.17      4.76 o
  -3   9  11      763.21      740.71     13.01 o
  -2   9  11      471.27      431.46     11.41 o
  -1   9  11      341.94      371.83     11.40 o
   0   9  11       11.50       -0.61      4.40 o
   1   9  11       71.34       76.41      7.92 o
   2   9  11       42.69       39.96      7.31 o
   3   9  11      689.37      710.05     13.43 o
   4   9  11      138.25      143.60      9.59 o
   5   9  11      631.69      693.93     24.17 o
   6   9  11      101.30      109.98     23.18 o
   7   9  11       70.55       11.47     52.77 o
   8   9  11       23.41       17.63     14.18 o
   9   9  11        8.81       16.85     11.49 o
  10   9  11      160.09      151.05     29.50 o
 -15  10  11      213.82      262.67     28.14 o
 -14  10  11      128.14      125.64     17.18 o
 -13  10  11       50.95       60.14     14.18 o
 -12  10  11      446.74      547.97     36.35 o
 -11  10  11      158.30      164.06     17.46 o
 -10  10  11       16.54        2.47     14.89 o
  -9  10  11      254.97      281.76     75.74 o
  -8  10  11      263.91      288.17     12.38 o
  -7  10  11      202.39      197.21     13.92 o
  -6  10  11       10.11        3.10      4.40 o
  -5  10  11      463.01      447.44     12.05 o
  -4  10  11      596.85      571.62     12.80 o
  -3  10  11       58.52       68.80      5.01 o
  -2  10  11       10.51       11.90      4.37 o
  -1  10  11       53.75       65.61      5.97 o
   0  10  11       30.10       19.94      5.24 o
   1  10  11      477.72      504.07     13.99 o
   2  10  11       19.62       12.67      5.27 o
   3  10  11        7.90       18.32     11.83 o
   4  10  11       37.20       35.25      7.51 o
   5  10  11      171.23      153.93     14.33 o
   6  10  11        3.85        0.87     20.06 o
   7  10  11       69.02      125.56     15.99 o
   8  10  11      309.58      376.76     33.92 o
   9  10  11       24.02       14.27     15.24 o
  10  10  11      114.77       97.29     24.59 o
 -15  11  11        6.99       11.42     11.74 o
 -14  11  11      116.05      142.84     22.70 o
 -13  11  11       68.33       73.43     14.59 o
 -12  11  11       76.91       94.80     16.42 o
 -11  11  11      206.82      243.54     23.21 o
 -10  11  11      415.29      464.36     61.62 o
  -9  11  11       47.33       34.61     12.52 o
  -8  11  11       15.30        1.41      8.54 o
  -7  11  11      374.00      369.34     14.64 o
  -6  11  11       99.86       92.97      8.32 o
  -5  11  11      408.33      365.68     12.50 o
  -4  11  11      613.89      580.44     14.04 o
  -3  11  11      103.18      106.71      6.99 o
  -2  11  11      168.35      172.46     10.63 o
  -1  11  11      236.35      246.26     11.68 o
   0  11  11      974.68     1000.06     23.68 o
   1  11  11        3.20        4.16      4.69 o
   2  11  11        5.84        7.25      5.66 o
   3  11  11      735.33      769.57     21.29 o
   4  11  11       60.77       45.70      8.75 o
   5  11  11       72.66       64.18     13.62 o
   6  11  11      590.76      643.65     45.22 o
   8  11  11        3.06       22.52     15.46 o
   9  11  11       14.00        7.39     13.64 o
  10  11  11       75.50      106.67     25.55 o
 -14  12  11      110.85      129.49     19.29 o
 -13  12  11      189.11       72.03     79.52 o
 -12  12  11       68.00       48.73     13.97 o
 -11  12  11      375.97      414.71     31.44 o
 -10  12  11       28.14       17.20     11.27 o
  -9  12  11        3.90        6.51      9.72 o
  -8  12  11       58.08       55.93     12.03 o
  -7  12  11      101.49       79.97     11.11 o
  -6  12  11       60.07       54.93      6.64 o
  -5  12  11       13.48       12.41      6.45 o
  -4  12  11       37.82       42.35      6.26 o
  -3  12  11      609.15      577.93     20.49 o
  -2  12  11      357.51      357.60     11.91 o
  -1  12  11     1061.31     1037.02     30.59 o
   0  12  11       22.74       20.39      5.68 o
   1  12  11      274.84      223.31     16.50 o
   2  12  11      641.28      616.11     19.51 o
   3  12  11      255.94      224.02     15.05 o
   4  12  11        0.02        9.71     10.20 o
   5  12  11      126.16      169.28     21.93 o
   6  12  11      299.83      358.88     24.15 o
   7  12  11       61.58       58.28     23.00 o
   8  12  11       74.13       54.29     20.92 o
   9  12  11       15.20       18.64     15.06 o
 -14  13  11       78.49       46.69     19.87 o
 -13  13  11      317.35      349.69     27.59 o
 -12  13  11      553.46      564.51     45.57 o
 -11  13  11       32.12       27.96     14.58 o
 -10  13  11        0.30       12.51     10.96 o
  -9  13  11      402.40      408.68     24.47 o
  -8  13  11        4.68       17.36     11.02 o
  -7  13  11      101.51      105.56     13.04 o
  -6  13  11       41.36       42.99      6.34 o
  -5  13  11       88.46      121.93     31.95 o
  -4  13  11        8.23       23.72      5.34 o
  -3  13  11        7.10       -5.54      5.80 o
  -2  13  11        8.74       18.14      6.12 o
  -1  13  11      659.83      609.52     15.27 o
   0  13  11      129.66       96.61      8.23 o
   1  13  11      907.81      885.68     21.55 o
   2  13  11      412.17      412.69     16.40 o
   3  13  11       85.68       80.26      8.34 o
   4  13  11      124.65      116.69     15.59 o
   5  13  11      742.02      797.21     44.19 o
   6  13  11        1.01       17.20     10.89 o
   7  13  11      279.31      295.95     49.01 o
   8  13  11      618.54      686.47     34.02 o
   9  13  11        0.01      -12.35     12.35 o
 -13  14  11      281.05      293.13     26.04 o
 -12  14  11      375.15      453.12     48.03 o
 -11  14  11      349.77      361.18     25.62 o
 -10  14  11       59.46       39.31     26.89 o
  -9  14  11      258.24      246.06     30.59 o
  -8  14  11      203.35      311.83     74.53 o
  -7  14  11       50.71      131.03     37.40 o
  -6  14  11       56.91       75.80     15.65 o
  -5  14  11       50.08       44.37      7.25 o
  -4  14  11      490.96      476.12     15.70 o
  -3  14  11       73.00       83.33      9.18 o
  -2  14  11       87.41       77.61      7.96 o
  -1  14  11      891.32      847.55     19.35 o
   0  14  11        4.48        7.21      5.26 o
   1  14  11      228.01      175.20     14.58 o
   2  14  11        2.43        8.96      6.60 o
   3  14  11       31.44       23.13      7.84 o
   4  14  11      315.22      323.11     55.07 o
   5  14  11       11.06        1.19     10.94 o
   6  14  11      129.21       98.95     24.81 o
   7  14  11      137.20      160.47     20.26 o
   8  14  11       89.62      172.07     29.49 o
 -13  15  11      189.82      226.10     23.08 o
 -12  15  11       30.17       52.63     17.14 o
 -11  15  11       38.25       34.53     16.00 o
 -10  15  11        1.56        2.13     13.05 o
  -9  15  11       82.07       69.62     14.60 o
  -8  15  11      259.81      283.95     32.17 o
  -7  15  11       84.37      196.07     40.42 o
  -6  15  11      114.49      115.96     22.75 o
  -5  15  11       28.35       21.90     10.85 o
  -4  15  11      127.68      144.45     16.30 o
  -3  15  11      316.22      307.39     11.85 o
  -2  15  11       16.56        2.87      5.55 o
  -1  15  11      124.99      121.46      9.01 o
   0  15  11      261.49      230.78     11.56 o
   1  15  11      255.47      244.89     16.90 o
   2  15  11       58.45       54.19     10.91 o
   3  15  11       16.28        2.53     12.16 o
   4  15  11        6.30       11.53      9.26 o
   5  15  11       96.83      106.43     16.66 o
   6  15  11       13.59        4.33     18.99 o
   7  15  11        0.05       -2.93     16.62 o
   8  15  11       44.99       25.36     13.95 o
 -12  16  11      112.59      127.80     21.10 o
 -11  16  11      160.03      166.78     27.51 o
 -10  16  11      554.22      600.15     39.48 o
  -9  16  11      201.73      181.07     20.00 o
  -8  16  11        0.70       32.61     11.91 o
  -7  16  11       19.73       10.54      7.97 o
  -6  16  11      213.99      242.62     33.57 o
  -5  16  11       43.37      103.05     29.99 o
  -4  16  11       99.51      141.72      9.70 o
  -3  16  11       38.85       40.68      6.79 o
  -2  16  11       51.34       43.30      6.00 o
  -1  16  11       62.72       71.09      7.70 o
   0  16  11     1026.79     1025.49     21.87 o
   1  16  11      594.15      540.34     19.29 o
   2  16  11        2.02        1.22      6.82 o
   3  16  11       81.51       88.03     14.86 o
   4  16  11        7.54       34.70     13.19 o
   5  16  11       19.59        2.85     14.88 o
   6  16  11       43.26       29.30     20.46 o
   7  16  11      212.96      204.33     31.79 o
 -12  17  11       36.67       66.11     15.29 o
 -11  17  11       84.85      111.99     41.89 o
 -10  17  11      117.44      109.32     30.98 o
  -9  17  11       12.55       10.62     11.88 o
  -8  17  11        0.09       16.80     17.51 o
  -7  17  11      300.54      321.29     21.01 o
  -6  17  11      391.94      453.84     22.67 o
  -5  17  11       22.60       46.94      9.36 o
  -4  17  11        7.88        3.96      4.67 o
  -3  17  11        1.66        9.06      7.95 o
  -2  17  11        8.63       16.86      6.32 o
  -1  17  11       55.01       69.21     15.46 o
   0  17  11      136.70      178.38     13.53 o
   1  17  11       71.36       77.58     10.28 o
   2  17  11     1170.31     1146.24     28.80 o
   3  17  11      307.57      260.59     19.81 o
   4  17  11      135.66      117.72     17.17 o
   5  17  11      327.59      345.33     31.25 o
   6  17  11       20.09        2.82     19.67 o
   7  17  11        5.40       49.52     21.85 o
 -11  18  11       26.35       49.41     35.53 o
 -10  18  11      314.16      295.02     34.98 o
  -9  18  11       81.01      187.85     65.82 o
  -8  18  11      261.24      377.47     71.02 o
  -7  18  11      105.34      148.94     27.64 o
  -6  18  11      201.86      176.40     27.71 o
  -5  18  11      163.83      196.54     19.01 o
  -4  18  11       10.45       -2.48      6.55 o
  -3  18  11      132.72      138.17     10.92 o
  -2  18  11        4.98        7.08      5.65 o
  -1  18  11       44.55       59.24      7.43 o
   0  18  11      903.61      912.32     20.68 o
   1  18  11       75.01       80.89     11.04 o
   2  18  11       96.26       95.15     16.31 o
   3  18  11       18.12       15.09     12.26 o
   4  18  11      122.98      129.17     17.92 o
   5  18  11       12.90       -1.74     32.31 o
   6  18  11      357.16      197.57     28.80 o
 -10  19  11       23.59      -16.96     31.61 o
  -9  19  11      572.41      691.59     37.29 o
  -8  19  11       13.93       23.16     19.91 o
  -7  19  11      206.11      257.69     21.07 o
  -6  19  11      222.73      314.92     90.39 o
  -5  19  11       95.13      122.55     14.59 o
  -4  19  11        5.99       -6.47      6.47 o
  -3  19  11       24.05       30.92     24.11 o
  -2  19  11       77.71       86.91      9.52 o
  -1  19  11      317.21      313.19     12.53 o
   0  19  11        0.26       11.63      6.92 o
   1  19  11      174.20      208.76     17.71 o
   2  19  11        0.22        4.10      7.23 o
   3  19  11      297.97      299.36     22.56 o
   4  19  11      231.77      239.75     22.12 o
   5  19  11       44.29       64.65     15.21 o
 -10  20  11        1.88       22.16     26.17 o
  -9  20  11        0.63       -4.17     14.76 o
  -8  20  11        4.19       17.12     11.44 o
  -7  20  11       46.28       47.84     12.47 o
  -6  20  11       72.05      168.70     58.74 o
  -5  20  11       17.92       50.14      9.83 o
  -4  20  11      144.81      159.99     13.41 o
  -3  20  11      312.67      321.56     14.53 o
  -2  20  11       94.47      102.58     12.38 o
  -1  20  11        1.71       -6.33      6.33 o
   0  20  11       10.12        1.82      8.07 o
   1  20  11        4.91        1.07      7.53 o
   2  20  11       87.50       80.96     10.92 o
   3  20  11      422.52      479.17     51.55 o
   4  20  11        1.69       13.39     12.81 o
   5  20  11      199.82      187.75     20.92 o
  -8  21  11      118.72      140.60     18.81 o
  -7  21  11      176.86      243.32     20.00 o
  -6  21  11        1.44       43.84      9.69 o
  -5  21  11       19.96       48.42     21.06 o
  -4  21  11      326.18      316.68     44.46 o
  -3  21  11      107.94      117.02     11.14 o
  -2  21  11       94.72      101.57      9.68 o
  -1  21  11       57.18       69.62     10.11 o
   0  21  11        9.49        6.54      7.39 o
   1  21  11      221.65      246.50     14.76 o
   2  21  11       16.33       27.10      8.44 o
   3  21  11      154.61      161.15     18.86 o
  -7  22  11       22.71       85.70     17.87 o
  -6  22  11      168.43      197.76     25.44 o
  -5  22  11      212.67      191.71     21.09 o
  -4  22  11      659.93      639.21     36.50 o
  -3  22  11        5.18       12.20      6.92 o
  -2  22  11     1104.87     1207.06     26.54 o
  -1  22  11       46.56       38.79     10.91 o
   0  22  11        0.01       -0.27      9.02 o
   1  22  11        6.15       -0.63      8.94 o
   2  22  11        1.40       19.53     11.84 o
  -5  23  11       90.41       84.06     25.61 o
  -4  23  11        6.06       -4.87      6.05 o
  -3  23  11      155.69      165.80     12.61 o
  -2  23  11        5.71        6.63      6.27 o
  -1  23  11       21.98       21.76     10.28 o
   0  23  11       56.87       37.18     11.47 o
 -16   0  12        2.24       -6.92     10.70 o
 -14   0  12      198.84      220.16     19.89 o
 -12   0  12      889.67      941.24     77.80 o
 -10   0  12      105.06       84.40     16.04 o
  -8   0  12      303.51      319.37     37.99 o
  -6   0  12      272.07      285.01     24.46 o
  -4   0  12      373.82      319.87     12.53 o
  -2   0  12     2046.40     1983.48     44.08 o
   0   0  12      713.57      697.34     17.03 o
   2   0  12       10.37       19.95      8.30 o
   4   0  12       52.08       52.00      9.41 o
   6   0  12      137.84      178.72     26.31 o
   8   0  12      207.28      243.52     32.06 o
  10   0  12      821.46      974.14     55.54 o
 -16   1  12        4.53        2.44      7.25 o
 -15   1  12      108.59      107.35     11.52 o
 -14   1  12       84.75       84.86     10.09 o
 -13   1  12        4.80       10.32      7.74 o
 -12   1  12      194.66      181.49     12.33 o
 -11   1  12      316.33      308.08     15.92 o
 -10   1  12      422.84      368.98     26.80 o
  -9   1  12        7.27       18.40      8.46 o
  -8   1  12     1310.72     1276.04     39.29 o
  -7   1  12      258.70      242.00     12.41 o
  -6   1  12      258.69      257.19     11.24 o
  -5   1  12      179.99      169.11      8.63 o
  -4   1  12      748.35      679.74     10.30 o
  -3   1  12      368.45      348.30      7.59 o
  -2   1  12       59.94       48.50      5.39 o
  -1   1  12      191.81      167.23      7.86 o
   0   1  12       36.10       38.27      4.43 o
   1   1  12      425.69      370.22     19.91 o
   2   1  12        0.02        1.31      3.35 o
   3   1  12     1088.92     1028.78     19.25 o
   4   1  12       53.51       63.30      6.20 o
   5   1  12       70.60       64.47      7.31 o
   6   1  12      210.71      238.12     21.21 o
   7   1  12      158.78      195.01     20.02 o
   8   1  12      200.42      198.36     20.53 o
   9   1  12       53.52       61.03     14.69 o
  10   1  12      345.89      477.55     28.13 o
 -16   2  12      162.33      162.48     13.34 o
 -15   2  12      134.34      129.20     12.28 o
 -14   2  12      169.07      195.81     13.57 o
 -13   2  12      480.67      491.39     22.21 o
 -12   2  12        0.83       22.54     13.45 o
 -11   2  12       22.49       26.02      7.74 o
 -10   2  12      206.97      200.80     16.35 o
  -9   2  12      318.68      300.25     14.56 o
  -8   2  12      136.37      145.67     14.03 o
  -7   2  12      177.91      177.00     11.24 o
  -6   2  12      271.09      267.18     15.61 o
  -5   2  12       15.32       15.53      4.06 o
  -4   2  12      824.92      820.21     11.45 o
  -3   2  12      447.28      437.63      8.75 o
  -2   2  12     1130.55     1071.73     18.14 o
  -1   2  12       57.15       55.20      5.07 o
   0   2  12        2.46        2.39      4.94 o
   1   2  12       75.75       68.29      5.25 o
   2   2  12      149.43      148.99      6.63 o
   3   2  12      312.39      326.78     11.19 o
   4   2  12        4.20        5.71      4.97 o
   5   2  12       65.45       62.54      7.92 o
   6   2  12      294.78      326.92     46.01 o
   7   2  12      352.03      322.74     25.97 o
   8   2  12      477.42      509.03     28.00 o
   9   2  12       32.68       49.95     14.03 o
  10   2  12      389.56      371.91     27.62 o
 -16   3  12       20.76       31.96      8.83 o
 -15   3  12      192.64      208.00     14.73 o
 -14   3  12        8.86       -6.26      6.26 o
 -13   3  12      438.10      511.96     20.46 o
 -12   3  12       14.68       13.08     10.22 o
 -11   3  12      206.07      200.53     14.05 o
 -10   3  12       80.91       45.40     18.76 o
  -9   3  12       98.31      100.47     12.84 o
  -8   3  12      525.18      548.14     20.56 o
  -7   3  12      550.66      605.90     16.67 o
  -6   3  12      538.87      540.69     15.33 o
  -5   3  12      504.59      462.48     12.05 o
  -4   3  12     1441.11     1468.11     18.68 o
  -3   3  12      684.16      657.82     11.47 o
  -2   3  12     4115.33     3940.61     40.52 o
  -1   3  12      811.95      733.77     14.75 o
   0   3  12       50.66       48.93      5.69 o
   1   3  12       57.35       40.72     12.37 o
   2   3  12      140.40      136.79      6.64 o
   3   3  12       27.00       29.98      5.19 o
   4   3  12        5.44        8.94      5.24 o
   5   3  12        6.34       13.51      6.42 o
   6   3  12      167.87      226.87     28.92 o
   7   3  12      516.52      531.09     48.24 o
   8   3  12       19.84        0.66     13.93 o
   9   3  12       26.59       16.42     26.40 o
  10   3  12        0.34       -9.06     16.35 o
 -16   4  12       16.40        5.41     20.85 o
 -15   4  12      122.47      112.50     11.82 o
 -14   4  12      326.50      338.53     16.56 o
 -13   4  12       81.32       95.12     15.72 o
 -12   4  12       52.00       73.66     11.21 o
 -11   4  12       19.44       28.46     10.50 o
 -10   4  12      729.34      766.14     31.06 o
  -9   4  12       38.77       47.77      9.88 o
  -8   4  12      443.49      486.61     23.41 o
  -7   4  12      216.44      263.37     15.59 o
  -6   4  12       42.00       39.74      5.29 o
  -5   4  12      510.77      519.88     12.76 o
  -4   4  12      121.76      116.22      6.78 o
  -3   4  12        0.74       -0.56      3.30 o
  -2   4  12      513.06      504.48     12.11 o
  -1   4  12       77.40       87.33      7.17 o
   0   4  12      528.15      536.56     13.66 o
   1   4  12       27.65       21.84      3.61 o
   2   4  12      370.87      341.97     14.88 o
   3   4  12      214.06      205.04      9.52 o
   4   4  12       57.45       53.67      7.09 o
   5   4  12      424.10      431.43     14.96 o
   6   4  12      599.12      634.37     28.15 o
   7   4  12      262.64      333.84     44.56 o
   8   4  12       25.62       -1.24     10.59 o
   9   4  12      263.77      297.48     24.29 o
  10   4  12       20.38       50.58     39.68 o
 -15   5  12      130.96      155.06     13.66 o
 -14   5  12        0.21       -6.84      6.84 o
 -13   5  12       48.61       41.24     11.51 o
 -12   5  12        7.16       31.53     10.66 o
 -11   5  12        3.29       12.44      7.46 o
 -10   5  12       73.30       81.55     13.69 o
  -9   5  12      133.72      122.35     21.03 o
  -8   5  12       23.89       43.11      8.06 o
  -7   5  12     1141.11     1097.39     23.06 o
  -6   5  12      338.95      340.14     15.46 o
  -5   5  12      231.31      247.62     10.10 o
  -4   5  12      501.34      517.74     11.62 o
  -3   5  12     2056.33     1927.62     35.46 o
  -2   5  12        2.57        3.92      4.04 o
  -1   5  12      368.31      348.05     12.88 o
   0   5  12       24.71       12.07      5.39 o
   1   5  12       46.24       60.07      7.31 o
   2   5  12       49.82       41.87      7.07 o
   3   5  12      712.47      712.81     20.76 o
   4   5  12       12.74       26.00      7.33 o
   5   5  12        1.72       -6.05      6.05 o
   6   5  12        2.20       -8.82     10.84 o
[truncated: 88,841 more chars]
